# Supplementary material for: Novel endogenous simian retroviral integrations in Vero cells: implications for quality control of a human vaccine cell substrate
Source: Sci Rep. 2018 Jan 12;8:644. doi: 10.1038/s41598-017-18934-2 (PMC5766633; doi:10.1038/s41598-017-18934-2)
Supplement: Supplementary file 2 — Supplementary tables [file 41598_2017_18934_MOESM2_ESM.xlsx]

## Sheet: Table S1 
Supplementary Table S1. RNA-seq of Vero 0111 cells with or without AzaC treatment							Control	AzaC	log2(Ratio)	P-value
Name	Human Ortholog ID	Gene Name	Chromosome	Region	Gene length		TPM	TPM	(AzaC/Control)	_-log10 (p-value)
gag		gag	AB935214	593..2569	1977		7.33447	452.26	5.94631	105.534
prt		prt	AB935214	2410..3330	921		5.03809	317.241	5.97656	105.534
pol		pol	AB935214	3309..5924	2616		7.31664	346.988	5.56756	105.534
env		env	AB935214	5966..7678	1713		77.0864	381.207	2.30603	105.534
ENSCSAG00000011340.1	ENSG00000188076	SCGB1C1	1	3829..5154	1326		0	0
ENSCSAG00000011331.1	ENSG00000177947	ODF3	1	7313..10166	2854		0	0
ENSCSAG00000011317.1	ENSG00000177951	BET1L	1	complement(15562..17569)	2008		5.68071	7.19198	0.340319	0.162959
ENSCSAG00000011307.1	ENSG00000177963	RIC8A	1	19091..24637	5547		8.22561	13.2438	0.687122	0.553657
ENSCSAG00000011291.1	ENSG00000142082	SIRT3	1	complement(26927..48944)	22018		1.24688	1.58746	0.348395	0.0880886
ENSCSAG00000011249.1	ENSG00000185627	PSMD13	1	49622..66974	17353		10.5398	11.7114	0.152069	0.097824
ENSCSAG00000011172.1	ENSG00000174885	NLRP6	1	93334..98972	5639		0	0
ENSCSAG00000011141.1	ENSG00000142102	PGGHG	1	102819..108370	5552		1.00986	1.43251	0.504384	0.0962901
ENSCSAG00000011109.1	ENSG00000206013	IFITM5	1	complement(112469..113448)	980		0	0
ENSCSAG00000011104.1	ENSG00000185885	IFITM1	1	128455..129382	928		3.33339	9.24696	1.47199	1.03058
ENSCSAG00000011099.1	NA	NA	1	complement(147184..148057)	874		15.0422	19.876	0.402014	0.38536
ENSCSAG00000011092.1	ENSG00000182272	B4GALNT4	1	194769..206020	11252		1.03095	1.89729	0.879972	0.220654
ENSCSAG00000011081.1	ENSG00000184363	PKP3	1	215949..223618	7670		1.51241	1.99201	0.397371	0.0995218
ENSCSAG00000011075.1	ENSG00000185187	SIGIRR	1	complement(224903..228851)	3949		1.90938	1.855	-0.0416818	0.00284545
ENSCSAG00000011063.1	ENSG00000185101	ANO9	1	complement(235702..249990)	14289		0	0.0146474
ENSCSAG00000011045.1	ENSG00000174915	PTDSS2	1	265379..301754	36376		2.23228	2.85384	0.354388	0.11709
ENSCSAG00000011038.1	ENSG00000023191	RNH1	1	complement(306142..315147)	9006		10.6264	11.2945	0.0879652	0.0473979
ENSCSAG00000011033.1	ENSG00000174775	HRAS	1	complement(344008..345683)	1676		20.9948	19.9806	-0.0714292	0.0558455
ENSCSAG00000011029.1	ENSG00000161328	LRRC56	1	355982..369633	13652		0.283236	0.643897	1.18483	0.122327
ENSCSAG00000011007.1	ENSG00000185522	LMNTD2	1	complement(370338..374345)	4008		3.52135	5.63974	0.6795	0.3227
ENSCSAG00000010983.1	ENSG00000099849	RASSF7	1	377179..379149	1971		2.74654	1.91139	-0.522993	0.153252
ENSCSAG00000010968.1	ENSG00000070047	PHRF1	1	397520..429668	32149		7.22855	6.90084	-0.0669352	0.034423
ENSCSAG00000010883.1	ENSG00000185507	IRF7	1	complement(430445..432925)	2481		0.155854	0.8436	2.43637	0.259396
ENSCSAG00000010823.1	ENSG00000099834	CDHR5	1	complement(435722..443104)	7383		0	0
ENSCSAG00000010809.1	ENSG00000070031	SCT	1	complement(444601..445339)	739		0.523239	0
ENSCSAG00000010793.1	ENSG00000069696	DRD4	1	455700..459482	3783		0	0
ENSCSAG00000010763.1	ENSG00000177030	DEAF1	1	complement(463435..510023)	46589		1.30305	1.32077	0.019489	0.00235234
ENSCSAG00000010705.1	ENSG00000177042	TMEM80	1	517158..520254	3097		2.74679	3.64935	0.409893	0.154714
ENSCSAG00000010697.1	ENSG00000177106	EPS8L2	1	523886..539937	16052		6.04629	7.3799	0.287552	0.146643
ENSCSAG00000010686.1	ENSG00000177156	TALDO1	1	553540..569767	16228		24.2803	24.7112	0.0253809	0.0199593
ENSCSAG00000010679.1	ENSG00000177225	GATD1	1	complement(576989..583464)	6476		1.25388	2.10073	0.744488	0.203916
ENSCSAG00000018953.1	NA	NA	1	587106..587480	375		0	0
ENSCSAG00000018954.1	ENSG00000184524	CEND1	1	complement(591585..592043)	459		0.421213	0
ENSCSAG00000010671.1	ENSG00000177542	SLC25A22	1	complement(595277..598422)	3146		2.64255	3.25987	0.302882	0.107395
ENSCSAG00000010629.1	ENSG00000177595	PIDD1	1	complement(602721..607893)	5173		2.05558	3.51998	0.776021	0.277049
ENSCSAG00000010551.1	ENSG00000177600	RPLP2	1	612784..620618	7835		41.7272	44.5307	0.0938148	0.114531
ENSCSAG00000010547.1	ENSG00000177666	PNPLA2	1	626422..631140	4719		13.1103	17.5634	0.421866	0.366645
ENSCSAG00000010538.1	ENSG00000177685	CRACR2B	1	634990..637702	2713		0.570104	1.46577	1.36236	0.269345
ENSCSAG00000010533.1	ENSG00000177697	CD151	1	642103..644478	2376		31.7345	47.3033	0.575885	1.09806
ENSCSAG00000010528.1	ENSG00000177700	POLR2L	1	complement(646915..649029)	2115		8.68415	11.974	0.463445	0.3325
ENSCSAG00000010522.1	ENSG00000214063	TSPAN4	1	656878..672844	15967		2.31273	2.97554	0.363557	0.11445
ENSCSAG00000010509.1	ENSG00000177830	CHID1	1	complement(676074..709015)	32942		2.54128	3.44995	0.441023	0.160865
ENSCSAG00000010503.1	ENSG00000183020	AP2A2	1	731788..818642	86855		4.85929	4.84838	-0.00324443	0.00664503
ENSCSAG00000010448.1	ENSG00000184956	MUC6	1	complement(824343..851184)	26842		0.0216083	0
ENSCSAG00000010267.1	NA	NA	1	896865..926692	29828		0.0129634	0.0140336	0.114437	0
ENSCSAG00000010091.1	ENSG00000215182	MUC5AC	1	977586..987610	10025		0	0
ENSCSAG00000010057.1	ENSG00000117983	MUC5B	1	1042110..1081240	39131		0.0148223	0.00534863	-1.47053	0
ENSCSAG00000009953.1	ENSG00000078902	TOLLIP	1	1094684..1123985	29302		0.356296	0.557135	0.644952	0.0733293
ENSCSAG00000009942.1	ENSG00000174672	BRSK2	1	1193822..1258207	64386		0.0180166	0.0357573	0.988907	0
ENSCSAG00000009929.1	ENSG00000182208	MOB2	1	complement(1267757..1338842)	71086		1.58834	1.52219	-0.0613667	0.0228129
ENSCSAG00000009926.1	ENSG00000184545	DUSP8	1	complement(1361620..1372266)	10647		5.42948	7.92211	0.545072	0.312678
ENSCSAG00000009919.1	NA	NA	1	complement(1404722..1439940)	35219		0	0
ENSCSAG00000009915.1	NA	NA	1	1447326..1447986	661		0	0
ENSCSAG00000009910.1	ENSG00000244242	IFITM10	1	complement(1553268..1567827)	14560		0.717045	0.833739	0.217531	0.0273349
ENSCSAG00000009899.1	ENSG00000117984	CTSD	1	complement(1570946..1581729)	10784		39.0474	72.6058	0.894857	2.82482
ENSCSAG00000009889.1	ENSG00000149043	SYT8	1	1654499..1657261	2763		0	0.1515
ENSCSAG00000009869.1	ENSG00000130598	TNNI2	1	1660334..1661446	1113		4.86381	3.57291	-0.44499	0.173832
ENSCSAG00000009863.1	ENSG00000130592	LSP1	1	1673085..1708497	35413		2.27114	1.49527	-0.603009	0.170183
ENSCSAG00000018955.1	ENSG00000283787	AC051649.2	1	complement(1710068..1711483)	1416		0	0
ENSCSAG00000009854.1	ENSG00000130595	TNNT3	1	1721941..1738056	16116		0	0.0129869
ENSCSAG00000009837.1	ENSG00000214026	MRPL23	1	1768380..1777711	9332		5.98739	6.45923	0.109437	0.046115
ENSCSAG00000009799.1	ENSG00000167244	IGF2	1	complement(1938076..1945385)	7310		0	0.114526
ENSCSAG00000009797.1	ENSG00000254647	INS	1	complement(1965200..1966613)	1414		0	0
ENSCSAG00000009788.1	ENSG00000180176	TH	1	complement(1969498..1977178)	7681		0	0
ENSCSAG00000018956.1	ENSG00000183734	ASCL2	1	complement(2076851..2077432)	582		0	0
ENSCSAG00000009777.1	ENSG00000110665	C11orf21	1	complement(2107756..2110200)	2445		0.158149	0
ENSCSAG00000009769.1	ENSG00000064201	TSPAN32	1	2110478..2125616	15139		0	0.0553001
ENSCSAG00000009729.1	ENSG00000110651	CD81	1	2191115..2211307	20193		33.8073	46.4241	0.457537	0.794132
ENSCSAG00000009719.1	ENSG00000184281	TSSC4	1	2217339..2218549	1211		4.31056	3.4566	-0.318522	0.115958
ENSCSAG00000009682.1	ENSG00000070985	TRPM5	1	complement(2219852..2238454)	18603		0.467675	0.551285	0.237294	0.0326808
ENSCSAG00000009565.1	ENSG00000053918	KCNQ1	1	2349554..2660825	311272		0.113665	0.117669	0.0499487	0.000651139
ENSCSAG00000009560.1	ENSG00000129757	CDKN1C	1	complement(2697175..2698699)	1525		0.253556	0.823464	1.6994	0.196508
ENSCSAG00000009558.1	ENSG00000110628	SLC22A18	1	2716087..2737825	21739		0.649228	1.09756	0.757503	0.151762
ENSCSAG00000018957.1	ENSG00000181649	PHLDA2	1	complement(2741544..2742002)	459		56.8637	53.3502	-0.0920135	0.12987
ENSCSAG00000009554.1	ENSG00000205531	NAP1L4	1	complement(2761028..2791329)	30302		15.0959	16.9015	0.163001	0.129898
ENSCSAG00000018958.1	NA	NA	1	2801412..2801570	159		0	0
ENSCSAG00000009547.1	ENSG00000110619	CARS	1	complement(2812352..2871754)	59403		3.79819	2.43815	-0.639523	0.246254
ENSCSAG00000009536.1	ENSG00000021762	OSBPL5	1	complement(2906858..2949020)	42163		0.884993	1.09704	0.309883	0.0495448
ENSCSAG00000018959.1	ENSG00000182170	MRGPRG	1	complement(3035455..3036324)	870		0	0
ENSCSAG00000018960.1	ENSG00000184350	MRGPRE	1	complement(3045744..3046673)	930		0	0
ENSCSAG00000009521.1	ENSG00000005801	ZNF195	1	complement(3086903..3099807)	12905		4.68922	4.75196	0.0191754	0.00681103
ENSCSAG00000009479.1_1	NA	NA	1	complement(3118422..3152648)	34227		0	0
ENSCSAG00000009479.1_2	NA	NA	1	complement(3118422..3152648)	34227		0	0
ENSCSAG00000009479.1_3	NA	NA	1	complement(3118422..3152648)	34227		0	0
ENSCSAG00000009479.1_4	NA	NA	1	complement(3118422..3159511)	41090		0	0
ENSCSAG00000009479.1_5	NA	NA	1	complement(3118422..3169998)	51577		0	0
ENSCSAG00000009479.1_6	NA	NA	1	complement(3118422..3170079)	51658		0	0
ENSCSAG00000009479.1_7	NA	NA	1	complement(3118422..3170079)	51658		0	0
ENSCSAG00000009479.1_8	NA	NA	1	complement(3133983..3159511)	25529		0	0
ENSCSAG00000009479.1_9	NA	NA	1	complement(3152153..3169379)	17227		0	0
ENSCSAG00000009446.1	NA	NA	1	3173548..3182381	8834		0.175084	0.0473845	-1.88556	0.183944
ENSCSAG00000009433.1	ENSG00000172890	NADSYN1	1	complement(3189229..3238408)	49180		1.65111	1.43844	-0.198929	0.0446303
ENSCSAG00000009420.1	ENSG00000172893	DHCR7	1	3246770..3256345	9576		7.69228	4.52428	-0.765723	0.452868
ENSCSAG00000009403.1	ENSG00000162105	SHANK2	1	4071388..4101717	30330		0.0318722	0.0276027	-0.207491	0
ENSCSAG00000009367.1	ENSG00000085733	CTTN	1	complement(4139265..4167932)	28668		21.6145	25.0123	0.210638	0.209099
ENSCSAG00000009343.1	ENSG00000131626	PPFIA1	1	complement(4186847..4301206)	114360		4.00502	3.89275	-0.0410208	0.0167289
ENSCSAG00000009328.1	ENSG00000168040	FADD	1	complement(4359012..4361706)	2695		1.79348	1.78621	-0.00585684	0.00276931
ENSCSAG00000009324.1	ENSG00000131620	ANO1	1	complement(4374784..4480724)	105941		0.00729979	0.0138292	0.921792	0
ENSCSAG00000009310.1	ENSG00000186895	FGF3	1	4746696..4754924	8229		0	0.0254341
ENSCSAG00000009298.1	ENSG00000075388	FGF4	1	4789203..4791036	1834		0	0
ENSCSAG00000009286.1	ENSG00000162344	FGF19	1	4854363..4859102	4740		0.0815766	0.176622	1.11444	0.067151
ENSCSAG00000018961.1	ENSG00000255192	NANOGP8	1	4883169..4884086	918		0	0.227993
ENSCSAG00000009279.1	ENSG00000149716	ORAOV1	1	4889248..4897348	8101		2.67297	1.55016	-0.786027	0.229024
ENSCSAG00000009273.1	ENSG00000110092	CCND1	1	complement(4912234..4922119)	9886		8.95693	9.75986	0.123857	0.070936
ENSCSAG00000009261.1	ENSG00000162341	TPCN2	1	complement(5492023..5528672)	36650		0.754356	0.685284	-0.138543	0.0311172
ENSCSAG00000009245.1	ENSG00000172935	MRGPRF	1	5563977..5568959	4983		0.581989	0.0840045	-2.79245	0.260463
ENSCSAG00000009230.1	ENSG00000172938	MRGPRD	1	5591675..5594234	2560		0	0
ENSCSAG00000009185.1	ENSG00000132740	IGHMBP2	1	complement(5619425..5654936)	35512		1.28485	1.47932	0.203338	0.0407662
ENSCSAG00000009065.1	ENSG00000197345	MRPL21	1	5655099..5667397	12299		3.64697	4.22032	0.210653	0.0762378
ENSCSAG00000009054.1	ENSG00000110090	CPT1A	1	5730853..5781303	50451		1.42173	2.04522	0.524606	0.146359
ENSCSAG00000009039.1	ENSG00000132749	TESMIN	1	5789096..5833987	44892		0.223949	0.293721	0.391278	0.0507116
ENSCSAG00000009024.1	ENSG00000069482	GAL	1	complement(5850147..5857072)	6926		0.334975	0.241752	-0.470525	0.052915
ENSCSAG00000009005.1	ENSG00000110075	PPP6R3	1	complement(5921565..6000881)	79317		6.90793	6.74463	-0.0345145	0.0149982
ENSCSAG00000008983.1	ENSG00000162337	LRP5	1	complement(6090166..6180484)	90319		1.40423	1.63834	0.222452	0.0391414
ENSCSAG00000008972.1	ENSG00000171067	C11orf24	1	6270507..6272648	2142		19.4059	18.272	-0.086861	0.0704565
ENSCSAG00000008964.1	ENSG00000110066	KMT5B	1	6331586..6364446	32861		6.57772	7.34365	0.15891	0.0742077
ENSCSAG00000008953.1	ENSG00000110721	CHKA	1	6435591..6481365	45775		8.60353	6.63441	-0.374961	0.210606
ENSCSAG00000008911.1	ENSG00000110719	TCIRG1	1	complement(6484550..6494719)	10170		4.12528	5.68004	0.461411	0.208818
ENSCSAG00000008821.1	ENSG00000110717	NDUFS8	1	complement(6499424..6505461)	6038		7.17248	7.14064	-0.006417	0.00367704
ENSCSAG00000008797.1	ENSG00000006534	ALDH3B1	1	complement(6507755..6526200)	18446		1.19486	1.7814	0.576168	0.13413
ENSCSAG00000008748.1	ENSG00000110057	UNC93B1	1	6537280..6549016	11737		13.3426	20.9886	0.653558	0.718103
ENSCSAG00000008743.1	ENSG00000132746	ALDH3B2	1	6604602..6607145	2544		0.683974	0.411354	-0.73356	0.112533
ENSCSAG00000008735.1	ENSG00000132744	ACY3	1	6623672..6627923	4252		0	0
ENSCSAG00000008726.1	ENSG00000167800	TBX10	1	6636020..6639698	3679		0.105103	0.113779	0.114437	0.000651139
ENSCSAG00000008710.1	ENSG00000167799	NUDT8	1	6641381..6643343	1963		1.96981	1.27945	-0.622528	0.158261
ENSCSAG00000008700.1	NA	NA	1	6646814..6650244	3431		0.4508	1.28104	1.50675	0.307581
ENSCSAG00000008693.1	ENSG00000167792	NDUFV1	1	complement(6650630..6656037)	5408		41.8991	41.7588	-0.00484031	0.00576116
ENSCSAG00000008684.1	ENSG00000084207	GSTP1	1	complement(6676976..6713498)	36523		4.98124	5.22627	0.0692765	0.017391
ENSCSAG00000008676.1	ENSG00000167791	CABP2	1	6740211..6745429	5219		0	0
ENSCSAG00000008667.1	ENSG00000167797	CDK2AP2	1	6757971..6758633	663		11.956	13.89	0.216317	0.149055
ENSCSAG00000008662.1	ENSG00000110697	PITPNM1	1	6761410..6773740	12331		12.2139	16.6677	0.448537	0.381896
ENSCSAG00000008652.1	ENSG00000110711	AIP	1	complement(6774760..6782944)	8185		5.1021	6.16257	0.272439	0.122573
ENSCSAG00000008641.1	ENSG00000172663	TMEM134	1	6794294..6798941	4648		3.49404	2.92692	-0.255512	0.0945433
ENSCSAG00000008624.1	ENSG00000175544	CABP4	1	complement(6805193..6808456)	3264		0	0
ENSCSAG00000018962.1	ENSG00000175514	GPR152	1	6811146..6812555	1410		0	0
ENSCSAG00000008604.1	ENSG00000172725	CORO1B	1	6821173..6825451	4279		16.085	20.5922	0.35638	0.344116
ENSCSAG00000019165.1	ENSG00000213402	PTPRCAP	1	6827458..6828075	618		0.625685	1.35467	1.11444	0.240323
ENSCSAG00000008598.1	ENSG00000175634	RPS6KB2	1	complement(6828682..6836080)	7399		6.08831	6.93037	0.186889	0.0886558
ENSCSAG00000008580.1	ENSG00000172508	CARNS1	1	complement(6839950..6847124)	7175		0.161675	0.233363	0.529475	0.00092115
ENSCSAG00000008558.1	ENSG00000175463	TBC1D10C	1	complement(6854588..6860161)	5574		0.0346854	0.0750976	1.11444	0.123881
ENSCSAG00000008548.1	ENSG00000172531	PPP1CA	1	6862653..6865855	3203		64.2242	55.3464	-0.214627	0.381151
ENSCSAG00000008542.1	ENSG00000172613	RAD9A	1	complement(6866840..6872616)	5777		2.77773	3.15196	0.182341	0.0563304
ENSCSAG00000008530.1	ENSG00000175505	CLCF1	1	6896591..6899396	2806		8.40594	7.08597	-0.246444	0.13734
ENSCSAG00000008521.1	ENSG00000175482	POLD4	1	6910285..6911687	1403		7.30352	7.01138	-0.0588942	0.0342554
ENSCSAG00000008510.1	ENSG00000172830	SSH3	1	complement(6951800..6959402)	7603		3.78892	6.11127	0.689685	0.32563
ENSCSAG00000008501.1	ENSG00000172932	ANKRD13D	1	complement(6960689..6971418)	10730		1.85589	1.85305	-0.00220753	0.0154855
ENSCSAG00000008492.1	ENSG00000173020	GRK2	1	complement(6976319..6995166)	18848		1.98999	3.26472	0.714197	0.237701
ENSCSAG00000008476.1	ENSG00000173120	KDM2A	1	complement(7007039..7082720)	75682		5.85257	5.88771	0.00863588	0.00518465
ENSCSAG00000019166.1	ENSG00000249222	ATP5L2	1	complement(7092678..7092986)	309		5.00548	1.35467	-1.88556	0.816327
ENSCSAG00000008459.1	ENSG00000173156	RHOD	1	complement(7202113..7215189)	13077		0.8575	0.992309	0.210653	0.0237594
ENSCSAG00000008443.1	ENSG00000173227	SYT12	1	complement(7223396..7240997)	17602		1.24117	1.42686	0.201149	0.0425741
ENSCSAG00000008435.1	ENSG00000173237	C11orf86	1	complement(7287073..7287964)	892		0.216745	0
ENSCSAG00000008427.1	ENSG00000173599	PC	1	7357246..7417998	60753		0.999254	0.726906	-0.459084	0.0894248
ENSCSAG00000008411.1	ENSG00000173621	LRFN4	1	complement(7406784..7409341)	2558		5.29068	5.80926	0.134901	0.049765
ENSCSAG00000008408.1	ENSG00000173653	RCE1	1	complement(7420653..7423265)	2613		3.18158	3.36413	0.0804901	0.0238679
ENSCSAG00000008394.1	ENSG00000173715	C11orf80	1	complement(7423485..7506255)	82771		1.01374	0.976051	-0.0546568	0.00206245
ENSCSAG00000008375.1	ENSG00000173898	SPTBN2	1	7556953..7587504	30552		0.0253125	0.116459	2.2019	0.123881
ENSCSAG00000008361.1	ENSG00000173914	RBM4B	1	7595425..7604199	8775		4.4506	4.6272	0.0561388	0.0191446
ENSCSAG00000008356.1	ENSG00000239306	RBM14	1	complement(7636920..7665397)	28478		7.67834	6.27641	-0.290854	0.145262
ENSCSAG00000008353.1	ENSG00000173992	CCS	1	complement(7670458..7686329)	15872		1.05975	0.80438	-0.397769	0.0844328
ENSCSAG00000019167.1	ENSG00000182791	CCDC87	1	7686575..7689061	2487		0	0
ENSCSAG00000008339.1	ENSG00000174080	CTSF	1	7703702..7708242	4541		5.91803	11.2461	0.926234	0.702619
ENSCSAG00000008331.1	ENSG00000248746	ACTN3	1	complement(7708979..7724537)	15559		0.0745562	0.121067	0.6994	0.000651139
ENSCSAG00000008322.1	ENSG00000174165	ZDHHC24	1	7725717..7731996	6280		1.90874	2.86617	0.586506	0.184141
ENSCSAG00000008318.1	ENSG00000174483	BBS1	1	complement(7739468..7764586)	25119		1.53937	1.90808	0.309785	0.0787185
ENSCSAG00000008287.1	ENSG00000254986	DPP3	1	complement(7766160..7795302)	29143		0.862429	1.09162	0.339997	0.0495448
ENSCSAG00000008223.1	ENSG00000174516	PELI3	1	complement(7801573..7809934)	8362		1.1098	1.40165	0.33683	0.0682117
ENSCSAG00000008217.1	ENSG00000174547	MRPL11	1	7844724..7847012	2289		13.5141	16.9157	0.323891	0.266566
ENSCSAG00000008212.1	ENSG00000174576	NPAS4	1	complement(7856939..7861737)	4799		0	0
ENSCSAG00000008201.1	ENSG00000174669	SLC29A2	1	7905635..7913425	7791		2.43191	1.96107	-0.310448	0.0747227
ENSCSAG00000019168.1	NA	NA	1	complement(7913272..7913580)	309		0	0
ENSCSAG00000008196.1	ENSG00000174684	B4GAT1	1	7929862..7931360	1499		7.48067	9.77371	0.385739	0.240797
ENSCSAG00000008191.1	ENSG00000174744	BRMS1	1	7935161..7939601	4441		6.87845	5.70253	-0.27048	0.128113
ENSCSAG00000008180.1	ENSG00000174791	RIN1	1	7941082..7945206	4125		2.7653	3.45023	0.319257	0.103288
ENSCSAG00000019169.1	ENSG00000174807	CD248	1	7958616..7960889	2274		0	0.368157
ENSCSAG00000008154.1	ENSG00000179292	TMEM151A	1	complement(7971134..7974764)	3631		0	0
ENSCSAG00000008150.1	ENSG00000174851	YIF1A	1	7977867..7982256	4390		3.30302	5.62575	0.768262	0.349013
ENSCSAG00000008147.1	ENSG00000174871	CNIH2	1	complement(7982700..7988583)	5884		1.05146	0.67584	-0.637635	0.0894248
ENSCSAG00000008145.1	ENSG00000174903	RAB1B	1	complement(7990775..7997591)	6817		14.4924	14.6757	0.0181247	0.0115735
ENSCSAG00000008140.1	ENSG00000174996	KLC2	1	complement(8000022..8005058)	5037		9.48067	12.798	0.432857	0.327523
ENSCSAG00000008134.1	ENSG00000175115	PACS1	1	complement(8024977..8188060)	163084		1.6111	1.60421	-0.00617997	0.00261045
ENSCSAG00000008121.1	ENSG00000087365	SF3B2	1	complement(8189791..8206983)	17193		43.1923	45.4311	0.0729044	0.0899815
ENSCSAG00000008111.1	ENSG00000175229	GAL3ST3	1	8214007..8216940	2934		0	0
ENSCSAG00000008106.1	ENSG00000175294	CATSPER1	1	8231915..8241048	9134		0.0211667	0.0458281	1.11444	0
ENSCSAG00000008090.1	ENSG00000175315	CST6	1	complement(8244588..8245946)	1359		0	0
ENSCSAG00000008086.1	ENSG00000175334	BANF1	1	complement(8254294..8254815)	522		33.7043	46.5105	0.464624	0.812243
ENSCSAG00000008082.1	ENSG00000175376	EIF1AD	1	8257165..8259104	1940		14.8491	19.9587	0.42665	0.407483
ENSCSAG00000008081.1	ENSG00000175467	SART1	1	complement(8279887..8296186)	16300		10.5327	10.5291	-0.000498374	0.00086132
ENSCSAG00000008070.1	ENSG00000175513	TSGA10IP	1	complement(8298065..8313905)	15841		0.0244097	0.0660618	1.43637	0.123881
ENSCSAG00000008063.1	ENSG00000175550	DRAP1	1	complement(8336212..8338153)	1942		47.4879	47.5283	0.00122678	3.99967e-05
ENSCSAG00000008060.1	ENSG00000175573	C11orf68	1	8338625..8340198	1574		2.45663	3.19132	0.377472	0.129204
ENSCSAG00000008055.1	ENSG00000175592	FOSL1	1	8356836..8364918	8083		4.97514	4.42779	-0.16815	0.0784033
ENSCSAG00000019170.1	ENSG00000175602	CCDC85B	1	complement(8366409..8367017)	609		2.53973	8.24816	1.6994	1.10098
ENSCSAG00000008041.1	ENSG00000172543	CTSW	1	complement(8374549..8378304)	3756		0	0
ENSCSAG00000008035.1	ENSG00000172638	EFEMP2	1	8385455..8390889	5435		23.4423	39.9725	0.769893	1.42441
ENSCSAG00000008022.1	ENSG00000172803	SNX32	1	complement(8396338..8400402)	4065		0.856103	1.08124	0.33683	0.0495448
ENSCSAG00000007998.1	ENSG00000172818	OVOL1	1	complement(8470230..8478310)	8081		0.0239248	0
ENSCSAG00000007994.1	ENSG00000254470	AP5B1	1	8484667..8487402	2736		3.10922	3.97787	0.355445	0.12851
ENSCSAG00000007985.1	ENSG00000172922	RNASEH2C	1	8526926..8527922	997		23.4641	25.6111	0.126311	0.116319
ENSCSAG00000007991.1	ENSG00000172977	KAT5	1	complement(8528510..8544251)	15742		2.62826	3.17761	0.273837	0.0909752
ENSCSAG00000007981.1	ENSG00000173039	RELA	1	8577082..8584786	7705		16.2348	15.592	-0.0582776	0.0406542
ENSCSAG00000007975.1	ENSG00000213445	SIPA1	1	complement(8588417..8598455)	10039		4.46798	5.37889	0.267684	0.119597
ENSCSAG00000007965.1	ENSG00000197136	PCNX3	1	complement(8602407..8623420)	21014		3.87336	5.64726	0.543966	0.244296
ENSCSAG00000007943.1	ENSG00000173327	MAP3K11	1	8625961..8638924	12964		7.11367	7.50719	0.0776788	0.0318164
ENSCSAG00000007923.1	ENSG00000173338	KCNK7	1	8645231..8647963	2733		0.141483	0.153163	0.114437	0.067151
ENSCSAG00000007894.1	ENSG00000173442	EHBP1L1	1	complement(8648668..8664759)	16092		11.0173	9.76772	-0.173671	0.109136
ENSCSAG00000007846.1	ENSG00000176973	FAM89B	1	complement(8667370..8668320)	951		2.03298	3.08114	0.599864	0.198854
ENSCSAG00000007848.1	ENSG00000173465	SSSCA1	1	complement(8669261..8670502)	1242		11.2079	7.75175	-0.531926	0.371573
ENSCSAG00000007833.1	ENSG00000168056	LTBP3	1	8681648..8700472	18825		37.2398	55.7236	0.581445	1.2607
ENSCSAG00000007822.1	ENSG00000142186	SCYL1	1	complement(8700973..8714490)	13518		10.6694	10.6212	-0.00652966	0.0007941
ENSCSAG00000007801.1	ENSG00000126391	FRMD8	1	complement(8827122..8852792)	25671		1.07698	1.01913	-0.0796497	0.0268007
ENSCSAG00000007775.1	ENSG00000162241	SLC25A45	1	8858091..8864065	5975		0.388291	0.525432	0.436365	0.0366016
ENSCSAG00000019171.1	ENSG00000173825	TIGD3	1	complement(8884276..8885691)	1416		0.273074	1.18247	2.11444	0.333064
ENSCSAG00000007767.1	ENSG00000133884	DPF2	1	complement(8889791..8908131)	18341		4.24811	5.16938	0.283169	0.122655
ENSCSAG00000019172.1	ENSG00000149798	CDC42EP2	1	complement(8914787..8915437)	651		5.34571	3.85801	-0.470525	0.196883
ENSCSAG00000007755.1	ENSG00000014138	POLA2	1	complement(8940431..8976426)	35996		2.77684	3.63403	0.388129	0.11931
ENSCSAG00000007740.1	NA	NA	1	complement(8985939..9011784)	25846		0.254331	0.0809785	-1.6511	0.124752
ENSCSAG00000007723.1	ENSG00000014216	CAPN1	1	complement(9014987..9049692)	34706		2.82991	3.69674	0.385496	0.135504
ENSCSAG00000007712.1	NA	NA	1	9049234..9050135	902		0	0
ENSCSAG00000007707.1	ENSG00000204710	SPDYC	1	complement(9057205..9058157)	953		0	0.439238
ENSCSAG00000007694.1	ENSG00000162298	SYVN1	1	9094592..9100134	5543		6.90613	7.96711	0.20618	0.103447
ENSCSAG00000007671.1	ENSG00000149792	MRPL49	1	complement(9102831..9106555)	3725		3.16605	3.9331	0.312983	0.0961859
ENSCSAG00000007657.1	ENSG00000149806	FAU	1	9107098..9108233	1136		104.497	148.498	0.506979	2.2426
ENSCSAG00000019173.1	ENSG00000174276	ZNHIT2	1	9111106..9112320	1215		3.819	7.0627	0.887027	0.489887
ENSCSAG00000007642.1	ENSG00000149809	TM7SF2	1	complement(9112710..9116774)	4065		7.60981	12.8719	0.758294	0.603822
ENSCSAG00000007618.1	ENSG00000149823	VPS51	1	complement(9117202..9142011)	24810		1.87025	1.79687	-0.0577436	0.0213127
ENSCSAG00000007612.1	ENSG00000187066	TMEM262	1	9146604..9147135	532		0	0
ENSCSAG00000007608.1	ENSG00000162300	ZFPL1	1	complement(9147476..9150879)	3404		4.14617	8.05462	0.958036	0.589056
ENSCSAG00000007601.1	ENSG00000146670	CDCA5	1	9151813..9156704	4892		5.77006	5.60464	-0.0419642	0.0154657
ENSCSAG00000007598.1	ENSG00000168060	NAALADL1	1	9176350..9189092	12743		0	0.032849
ENSCSAG00000007587.1	ENSG00000168061	SAC3D1	1	complement(9189677..9193241)	3565		1.78965	2.11352	0.239968	0.0526812
ENSCSAG00000007577.1	ENSG00000110025	SNX15	1	complement(9194608..9205953)	11346		1.44841	0.793211	-0.868689	0.166468
ENSCSAG00000007569.1	ENSG00000213465	ARL2	1	complement(9213233..9219898)	6666		3.4224	4.64686	0.441248	0.182942
ENSCSAG00000007552.1	ENSG00000168062	BATF2	1	9239989..9247875	7887		1.44629	1.30031	-0.153496	0.0241145
ENSCSAG00000007545.1	ENSG00000168070	MAJIN	1	9275234..9295590	20357		0.446373	0.945883	1.08341	0.177852
ENSCSAG00000007525.1	ENSG00000149735	GPHA2	1	9298621..9299309	689		0	0
ENSCSAG00000007520.1	ENSG00000068971	PPP2R5B	1	complement(9300242..9308130)	7889		4.41128	6.10196	0.468074	0.215317
ENSCSAG00000007480.1	ENSG00000110046	ATG2A	1	9316675..9338817	22143		3.06468	3.28932	0.102054	0.0243694
ENSCSAG00000007397.1	ENSG00000110047	EHD1	1	9356319..9380631	24313		3.16489	3.30564	0.0627753	0.0099955
ENSCSAG00000007393.1	ENSG00000171219	CDC42BPG	1	9390971..9411239	20269		0.143078	0.474995	1.73111	0.216923
ENSCSAG00000007380.1	ENSG00000133895	MEN1	1	9424508..9430307	5800		15.5669	20.1719	0.373863	0.359681
ENSCSAG00000007341.1	ENSG00000168067	MAP4K2	1	9437962..9449099	11138		2.04828	2.46166	0.265217	0.0859204
ENSCSAG00000007258.1	ENSG00000168066	SF1	1	9456971..9470066	13096		52.2611	52.2604	-2.13313e-05	0.00208059
ENSCSAG00000007250.1	ENSG00000068976	PYGM	1	9475622..9490527	14906		0.453964	0.308905	-0.555414	0.086012
ENSCSAG00000007242.1	ENSG00000068831	RASGRP2	1	9492624..9508528	15905		0.0972457	0.144751	0.573869	0.000651139
ENSCSAG00000007237.1	ENSG00000110076	NRXN2	1	9522968..9628764	105797		0.0328937	0.13848	2.0738	0.123881
ENSCSAG00000007232.1	ENSG00000197891	SLC22A12	1	complement(9634390..9643085)	8696		0.31126	0.529501	0.766514	0.0831207
ENSCSAG00000007227.1	ENSG00000168065	SLC22A11	1	complement(9664489..9679424)	14936		0.543662	1.09301	1.00752	0.194824
ENSCSAG00000007216.1	ENSG00000162302	RPS6KA4	1	complement(9861136..9874318)	13183		3.05045	2.77835	-0.134791	0.0334876
ENSCSAG00000007206.1	ENSG00000168071	CCDC88B	1	complement(9876349..9891481)	15133		0.817653	1.4937	0.869325	0.188057
ENSCSAG00000007195.1	ENSG00000126432	PRDX5	1	complement(9913071..9917262)	4192		22.6451	19.7714	-0.195785	0.181173
ENSCSAG00000007187.1	ENSG00000173113	TRMT112	1	9917957..9918617	661		265.874	283.074	0.0904319	0.334455
ENSCSAG00000007192.1	ENSG00000173153	ESRRA	1	complement(9919637..9927608)	7972		4.02583	4.01687	-0.0032142	0.00413468
ENSCSAG00000007181.1	ENSG00000219435	CATSPERZ	1	complement(9930312..9933909)	3598		8.59752	7.91118	-0.120028	0.0706734
ENSCSAG00000007170.1	ENSG00000182450	KCNK4	1	complement(9934597..9941609)	7013		0.0275683	0.0596883	1.11444	0.123881
ENSCSAG00000007157.1	ENSG00000173264	GPR137	1	complement(9945264..9947934)	2671		8.32412	12.6942	0.608797	0.460517
ENSCSAG00000007151.1	ENSG00000002330	BAD	1	9950094..9964052	13959		1.56509	1.70928	0.127148	0.0167467
ENSCSAG00000007117.1	ENSG00000149782	PLCB3	1	complement(9966618..9982317)	15700		9.2112	8.41188	-0.130961	0.0783027
ENSCSAG00000007003.1	ENSG00000173457	PPP1R14B	1	9989711..9991673	1963		42.7448	42.4352	-0.0104892	0.0136384
ENSCSAG00000007000.1	ENSG00000173486	FKBP2	1	complement(9992382..9994008)	1627		27.8063	34.8614	0.326222	0.42719
ENSCSAG00000006993.1	ENSG00000173511	VEGFB	1	complement(9998237..10001429)	3193		9.62747	14.6174	0.602454	0.508344
ENSCSAG00000006977.1	ENSG00000110011	DNAJC4	1	complement(10001871..10005237)	3367		9.18737	11.0647	0.268243	0.173996
ENSCSAG00000006966.1	ENSG00000149761	NUDT22	1	complement(10006122..10009382)	3261		8.41883	5.90473	-0.511748	0.302132
ENSCSAG00000006952.1	ENSG00000149743	TRPT1	1	10009959..10011958	2000		10.0535	9.83696	-0.0314135	0.014493
ENSCSAG00000006957.1	ENSG00000149781	FERMT3	1	complement(10012341..10030483)	18143		0.106563	0.17304	0.6994	0.067151
ENSCSAG00000006931.1	ENSG00000168439	STIP1	1	complement(10033736..10052745)	19010		35.0264	30.2	-0.213893	0.262621
ENSCSAG00000006912.1	ENSG00000133315	MACROD1	1	10072455..10246808	174354		0.262803	0.207672	-0.339678	0.052915
ENSCSAG00000019174.1	ENSG00000126500	FLRT1	1	complement(10121823..10123844)	2022		0.191233	0.51755	1.43637	0.14142
ENSCSAG00000006902.1	ENSG00000167770	OTUB1	1	complement(10248141..10259686)	11546		9.67855	8.77358	-0.141625	0.0767645
ENSCSAG00000006887.1	ENSG00000256100	AP000721.1	1	complement(10269243..10271139)	1897		6.82844	11.1434	0.70656	0.512046
ENSCSAG00000006886.1	ENSG00000110583	NAA40	1	complement(10291835..10307752)	15918		1.90689	2.5245	0.404779	0.107081
ENSCSAG00000006881.1	ENSG00000167771	RCOR2	1	10330850..10335848	4999		1.50833	1.84218	0.288467	0.0580957
ENSCSAG00000006877.1	ENSG00000072518	MARK2	1	complement(10338490..10409951)	71462		2.00474	1.47318	-0.444478	0.106041
ENSCSAG00000006870.1	ENSG00000168005	C11orf84	1	complement(10428432..10437229)	8798		7.09795	7.11296	0.00304871	0.00551727
ENSCSAG00000006866.1	ENSG00000188070	C11orf95	1	10477938..10483159	5222		0.777493	1.80359	1.21397	0.268446
ENSCSAG00000006861.1	ENSG00000133318	RTN3	1	complement(10488346..10559539)	71194		3.50316	3.03095	-0.208889	0.0776882
ENSCSAG00000006859.1	ENSG00000184743	ATL3	1	10569623..10611323	41701		4.77071	5.45565	0.193546	0.0768537
ENSCSAG00000006852.1	ENSG00000176485	PLA2G16	1	10632566..10660589	28024		6.28496	5.79555	-0.116957	0.0583857
ENSCSAG00000006843.1	ENSG00000133328	HRASLS2	1	10678050..10690129	12080		0.0640188	0.0346518	-0.885563	0.123881
ENSCSAG00000006839.1	ENSG00000133321	RARRES3	1	complement(10695356..10704389)	9034		0.042802	0
ENSCSAG00000006834.1	ENSG00000133317	LGALS12	1	complement(10749015..10761463)	12449		0	0
ENSCSAG00000006826.1	ENSG00000168004	HRASLS5	1	10775400..10804423	29024		0	0
ENSCSAG00000006811.1	ENSG00000149452	SLC22A8	1	10887966..10909308	21343		0	0
ENSCSAG00000006803.1	ENSG00000197901	SLC22A6	1	10918770..10925983	7214		0	0
ENSCSAG00000019175.1	ENSG00000168539	CHRM1	1	10989207..10990589	1383		0	0
ENSCSAG00000006769.1	ENSG00000168003	SLC3A2	1	complement(11011524..11050298)	38775		3.70967	4.15086	0.162118	0.0614544
ENSCSAG00000006751.1	ENSG00000133316	WDR74	1	11063393..11070170	6778		5.39106	8.67697	0.686621	0.411573
ENSCSAG00000006748.1	ENSG00000162236	STX5	1	11071945..11094308	22364		4.12366	2.84503	-0.535481	0.192186
ENSCSAG00000006739.1	ENSG00000162231	NXF1	1	11096420..11110878	14459		9.13265	11.7683	0.365807	0.246019
ENSCSAG00000006730.1	ENSG00000168569	TMEM223	1	11111317..11112678	1362		14.337	11.9862	-0.258372	0.194863
ENSCSAG00000006726.1	ENSG00000185475	TMEM179B	1	complement(11113254..11115771)	2518		7.06393	9.72508	0.46124	0.296566
ENSCSAG00000006720.1	ENSG00000162227	TAF6L	1	complement(11115907..11135558)	19652		0.757527	0.915915	0.273916	0.0253927
ENSCSAG00000006715.1	ENSG00000168002	POLR2G	1	complement(11141102..11150747)	9646		3.92847	4.05749	0.046622	0.0208711
ENSCSAG00000006712.1	ENSG00000185670	ZBTB3	1	11158490..11160455	1966		2.26182	2.555	0.175838	0.0459875
ENSCSAG00000006708.1	ENSG00000162222	TTC9C	1	complement(11166441..11178150)	11710		3.38463	3.27083	-0.0493429	0.0174925
ENSCSAG00000006701.1	ENSG00000234857	HNRNPUL2-BSCL2	1	11180041..11195178	15138		46.0927	46.8838	0.024549	0.0300731
ENSCSAG00000006696.1	ENSG00000162188	GNG3	1	complement(11198738..11199242)	505		0	0
ENSCSAG00000006684.1	ENSG00000168000	BSCL2	1	11200356..11216622	16267		1.78278	2.22588	0.320247	0.0716084
ENSCSAG00000019176.1	ENSG00000177363	LRRN4CL	1	11218434..11219150	717		10.7859	17.5144	0.6994	0.694756
ENSCSAG00000006659.1	ENSG00000162191	UBXN1	1	11229133..11231459	2327		77.6836	80.2291	0.0465147	0.0756927
ENSCSAG00000006653.1	ENSG00000204922	UQCC3	1	complement(11235073..11235438)	366		52.296	61.188	0.226548	0.389999
ENSCSAG00000006647.1	ENSG00000214756	METTL12	1	complement(11239735..11240906)	1172		12.8671	18.2153	0.501461	0.474596
ENSCSAG00000006644.1	ENSG00000185085	INTS5	1	11251991..11257520	5530		3.9856	4.88234	0.292775	0.112174
ENSCSAG00000006636.1	ENSG00000089597	GANAB	1	11257935..11279295	21361		29.0625	29.8058	0.0364349	0.0353837
ENSCSAG00000006625.1	ENSG00000149541	B3GAT3	1	11283160..11289242	6083		4.10002	5.67714	0.469532	0.208818
ENSCSAG00000006620.1	ENSG00000149489	ROM1	1	complement(11290092..11291659)	1568		0	0.533921
ENSCSAG00000006615.1	ENSG00000149499	EML3	1	11292484..11302472	9989		6.11617	7.83633	0.357551	0.192806
ENSCSAG00000006593.1	ENSG00000149480	MTA2	1	11303494..11311379	7886		17.9215	17.9678	0.00372182	0.00288704
ENSCSAG00000006566.1	ENSG00000255508	AP002990.1	1	11313511..11325868	12358		1.03255	1.27021	0.298862	0.0715555
ENSCSAG00000006560.1	ENSG00000254772	EEF1G	1	11327118..11339294	12177		104.345	130.027	0.317445	1.03186
ENSCSAG00000006556.1	ENSG00000124942	AHNAK	1	11366948..11384100	17153		292.276	303.995	0.0567162	0.199343
ENSCSAG00000006546.1	ENSG00000149021	SCGB1A1	1	complement(11470195..11474149)	3955		0	0
ENSCSAG00000006542.1	ENSG00000162174	ASRGL1	1	complement(11504245..11529077)	24833		5.5199	8.0152	0.538097	0.296081
ENSCSAG00000006534.1	ENSG00000197745	SCGB1D4	1	11576837..11578435	1599		0	0
ENSCSAG00000006528.1	NA	NA	1	11615502..11619488	3987		0	0
ENSCSAG00000006525.1	ENSG00000124935	SCGB1D2	1	complement(11628983..11632703)	3721		0.0519582	0
ENSCSAG00000006522.1	ENSG00000124939	SCGB2A1	1	complement(11647648..11652561)	4914		0	0
ENSCSAG00000006515.1	ENSG00000168515	SCGB1D1	1	complement(11666444..11669890)	3447		0	0
ENSCSAG00000006508.1	ENSG00000149503	INCENP	1	complement(11696005..11720918)	24914		5.62612	6.49381	0.206925	0.0930861
ENSCSAG00000006491.1	NA	NA	1	11838109..11840793	2685		50.9084	50.2781	-0.0179737	0.0220629
ENSCSAG00000006498.1	ENSG00000167995	BEST1	1	complement(11841401..11855191)	13791		0.0841143	0.0607054	-0.470525	0.000651139
ENSCSAG00000006483.1	ENSG00000167994	RAB3IL1	1	11893690..11903629	9940		0.0583511	0.126336	1.11444	0.000651139
ENSCSAG00000006479.1	ENSG00000221968	FADS3	1	11910542..11928346	17805		8.38281	11.4964	0.455671	0.315745
ENSCSAG00000006475.1	ENSG00000134824	FADS2	1	complement(11936012..11973661)	37650		0.405673	0.333541	-0.282453	0.044727
ENSCSAG00000006469.1	ENSG00000149485	FADS1	1	12037533..12051765	14233		17.5773	11.8229	-0.572133	0.53528
ENSCSAG00000006461.1	ENSG00000168496	FEN1	1	complement(12057930..12059496)	1567		45.774	52.3577	0.193872	0.2958
ENSCSAG00000006457.1	ENSG00000134825	TMEM258	1	12062264..12065003	2740		0.705608	3.13182	2.15006	0.65736
ENSCSAG00000006452.1	ENSG00000124920	MYRF	1	complement(12068630..12085152)	16523		5.38249	6.0675	0.172829	0.0718277
ENSCSAG00000006443.1	ENSG00000134780	DAGLA	1	complement(12111658..12136028)	24371		3.911	3.76153	-0.0562194	0.0168399
ENSCSAG00000006435.1	ENSG00000011347	SYT7	1	12267724..12328253	60530		0.10221	0.141767	0.471989	0.000651139
ENSCSAG00000019177.1	ENSG00000204950	LRRC10B	1	complement(12336980..12337855)	876		1.32422	4.30063	1.6994	0.683099
ENSCSAG00000006429.1	ENSG00000162148	PPP1R32	1	complement(12363843..12372272)	8430		0	0
ENSCSAG00000006418.1	ENSG00000167985	SDHAF2	1	complement(12401853..12417306)	15454		2.31444	2.68156	0.212413	0.0628021
ENSCSAG00000006414.1	ENSG00000149532	CPSF7	1	12418218..12437152	18935		8.40328	7.93638	-0.0824712	0.041991
ENSCSAG00000006412.1	ENSG00000187049	TMEM216	1	complement(12449332..12453997)	4666		1.65741	0.986827	-0.748059	0.176899
ENSCSAG00000006409.1	ENSG00000149483	TMEM138	1	complement(12473637..12477600)	3964		1.90215	3.69596	0.958318	0.344646
ENSCSAG00000006404.1	ENSG00000162144	CYB561A3	1	12485673..12491755	6083		3.17831	3.61272	0.184827	0.0522221
ENSCSAG00000006398.1	ENSG00000149476	TKFC	1	complement(12495477..12507183)	11707		1.75055	2.94986	0.752839	0.256201
ENSCSAG00000006392.1	ENSG00000167986	DDB1	1	12508951..12542443	33493		24.5387	26.9269	0.133988	0.131109
ENSCSAG00000006378.1	ENSG00000167992	VWCE	1	12547220..12583577	36358		0.143575	0.132401	-0.116888	0.000651139
ENSCSAG00000006360.1	ENSG00000229859	PGA3	1	complement(12594379..12618571)	24193		0	0
ENSCSAG00000006333.1	ENSG00000229859	PGA3	1	complement(12623277..12653780)	30504		0	0.0068613
ENSCSAG00000006298.1	ENSG00000167987	VPS37C	1	12708750..12715778	7029		1.4853	0.952839	-0.64045	0.126677
ENSCSAG00000006294.1	ENSG00000110448	CD5	1	complement(12722340..12746900)	24561		0.0236151	0.0255646	0.114437	0
ENSCSAG00000006284.1	ENSG00000013725	CD6	1	complement(12828285..12877600)	49316		0	0
ENSCSAG00000006268.1	ENSG00000110446	SLC15A3	1	12896845..12910702	13858		0	0
ENSCSAG00000006264.1	ENSG00000006118	TMEM132A	1	complement(12910920..12923571)	12652		1.81845	1.77006	-0.0389134	0.00276931
ENSCSAG00000006257.1	ENSG00000110108	TMEM109	1	complement(12926015..12928647)	2633		16.7416	16.5339	-0.0180129	0.0146404
ENSCSAG00000006254.1	ENSG00000110107	PRPF19	1	12942448..12958429	15982		8.0688	8.76109	0.118757	0.0661489
ENSCSAG00000006244.1	ENSG00000149506	ZP1	1	complement(12969439..12978545)	9107		0.0424589	0
ENSCSAG00000019178.1	ENSG00000183134	PTGDR2	1	12992188..12993378	1191		0	0
ENSCSAG00000006236.1	ENSG00000110104	CCDC86	1	complement(12995584..13003978)	8395		2.71754	3.24105	0.254162	0.0891653
ENSCSAG00000006234.1	ENSG00000172689	MS4A10	1	complement(13036551..13045214)	8664		0.0223149	0
ENSCSAG00000006229.1	ENSG00000166961	MS4A15	1	complement(13061584..13073280)	11697		0	0
ENSCSAG00000006227.1	ENSG00000214782	AP004243.1	1	complement(13088942..13105243)	16302		0.0237194	0
ENSCSAG00000006221.1	ENSG00000166959	MS4A8	1	complement(13125540..13139036)	13497		0.0859465	0
ENSCSAG00000006217.1	ENSG00000204979	MS4A13	1	complement(13282022..13299227)	17206		0.0224732	0
ENSCSAG00000006215.1	ENSG00000071203	MS4A12	1	complement(13311619..13321568)	9950		0	0
ENSCSAG00000006210.1	ENSG00000156738	MS4A1	1	complement(13345253..13351333)	6081		0	0
ENSCSAG00000006202.1	ENSG00000166930	MS4A5	1	complement(13364950..13377446)	12497		0	0
ENSCSAG00000006192.1	ENSG00000166928	MS4A14	1	complement(13384632..13407812)	23181		0	0
ENSCSAG00000006188.1	ENSG00000166927	MS4A7	1	complement(13410782..13422035)	11254		0	0
ENSCSAG00000006184.1	ENSG00000166926	MS4A6E	1	complement(13459003..13468724)	9722		0	0
ENSCSAG00000006182.1	ENSG00000110079	MS4A4A	1	complement(13492712..13509126)	16415		0	0
ENSCSAG00000006180.1	ENSG00000214787	MS4A4E	1	13564036..13584941	20906		0.0277437	0.190216	2.7774	0.183944
ENSCSAG00000006172.1	ENSG00000110077	MS4A6A	1	13619567..13631583	12017		0	0
ENSCSAG00000006158.1	ENSG00000149534	MS4A2	1	complement(13657978..13664980)	7003		0	0
ENSCSAG00000006150.1	ENSG00000149516	MS4A3	1	complement(13675031..13685000)	9970		0	0
ENSCSAG00000006144.1	ENSG00000149507	OOSP2	1	complement(13694537..13701912)	7376		0	0
ENSCSAG00000006138.1	NA	NA	1	complement(13778495..13785652)	7158		0	0
ENSCSAG00000006134.1	ENSG00000134827	TCN1	1	13813835..13827905	14071		0.0824405	0
ENSCSAG00000006113.1	ENSG00000134812	GIF	1	13834330..13849516	15187		0.0254608	0
ENSCSAG00000006107.1	ENSG00000166902	MRPL16	1	13861207..13865500	4294		62.6295	49.5704	-0.337365	0.66272
ENSCSAG00000006100.1	ENSG00000166900	STX3	1	complement(13874556..13916594)	42039		5.9005	5.44166	-0.11679	0.0484249
ENSCSAG00000006095.1	ENSG00000166889	PATL1	1	13965575..13987493	21919		7.03876	7.53389	0.0980739	0.0516535
ENSCSAG00000006091.1	ENSG00000110048	OSBP	1	14010222..14050804	40583		6.58382	6.94683	0.0774296	0.0334313
ENSCSAG00000019179.1	ENSG00000172742	OR4D9	1	complement(14087468..14088409)	942		0	0
ENSCSAG00000006086.1	ENSG00000176200	OR4D11	1	complement(14103197..14104298)	1102		0	0
ENSCSAG00000019180.1	ENSG00000254466	OR4D10	1	complement(14116041..14116958)	918		0	0
ENSCSAG00000019181.1	ENSG00000172320	OR5A1	1	complement(14149074..14150021)	948		0	0
ENSCSAG00000019182.1	ENSG00000172324	OR5A2	1	14169801..14170775	975		0	0
ENSCSAG00000019183.1	ENSG00000176495	OR5AN1	1	complement(14205193..14206125)	933		0	0
ENSCSAG00000019184.1	ENSG00000197629	MPEG1	1	14349954..14352104	2151		0	0
ENSCSAG00000006082.1	ENSG00000110042	DTX4	1	complement(14358001..14390101)	32101		0.024091	0.0195599	-0.3006	0
ENSCSAG00000006079.1	ENSG00000166801	FAM111A	1	complement(14407546..14524221)	116676		2.3414	2.79838	0.257222	0.0798238
ENSCSAG00000006078.1	ENSG00000255151	GLYATL1P3	1	complement(14442954..14451579)	8626		0	0
ENSCSAG00000006076.1	NA	NA	1	complement(14483828..14492872)	9045		0	0
ENSCSAG00000006070.1	ENSG00000255151	GLYATL1P3	1	complement(14537010..14545490)	8481		0.0911858	0.0740351	-0.3006	0.000651139
ENSCSAG00000006068.1	ENSG00000166840	GLYATL1	1	complement(14608787..14618855)	10069		0.0192012	0.0831451	2.11444	0.123881
ENSCSAG00000006062.1	ENSG00000149124	GLYAT	1	14653030..14669030	16001		0	0.0915618
ENSCSAG00000006038.1	NA	NA	1	complement(14678350..14682393)	4044		0.191233	0.31053	0.6994	0.0507116
ENSCSAG00000006030.1	ENSG00000242689	CNTF	1	complement(14728383..14730150)	1768		8.31085	6.51094	-0.35213	0.201671
ENSCSAG00000006026.1	ENSG00000186660	ZFP91	1	complement(14735662..14776167)	40506		9.82291	8.81501	-0.156188	0.0856466
ENSCSAG00000006022.1	ENSG00000110031	LPXN	1	14779711..14826522	46812		0.223024	0.187783	-0.248133	0.00092115
ENSCSAG00000019185.1	ENSG00000198283	OR5B21	1	14846517..14847443	927		0	0
ENSCSAG00000019186.1	ENSG00000172365	OR5B2	1	14907841..14908770	930		0	0
ENSCSAG00000006018.1	ENSG00000172769	OR5B3	1	14924734..14925864	1131		0	0
ENSCSAG00000019187.1	ENSG00000172772	OR10W1	1	15012923..15013837	915		0.422594	0
ENSCSAG00000006013.1	ENSG00000180475	OR10Q1	1	15041020..15042083	1064		0.363415	0
ENSCSAG00000019188.1	ENSG00000197887	OR1S2	1	15054266..15055243	978		0	0
ENSCSAG00000019189.1	ENSG00000186509	OR9Q1	1	complement(15080327..15081262)	936		0	0
ENSCSAG00000019190.1	NA	NA	1	complement(15117978..15118928)	951		0	0
ENSCSAG00000019191.1	ENSG00000172377	OR9I1	1	15147026..15147952	927		0	0
ENSCSAG00000006010.1	ENSG00000279051	OR6Q1	1	complement(15204089..15205273)	1185		0	0
ENSCSAG00000006009.1	ENSG00000198561	CTNND1	1	complement(15411454..15436666)	25213		15.2903	17.1419	0.164914	0.128864
ENSCSAG00000006005.1	ENSG00000233436	BTBD18	1	15480059..15486336	6278		0.0307959	0.0333382	0.114437	0
ENSCSAG00000006003.1	ENSG00000213593	TMX2	1	complement(15490195..15515511)	25317		4.72708	4.86103	0.0403141	0.0182305
ENSCSAG00000005999.1	ENSG00000156603	MED19	1	15515897..15523884	7988		7.81769	10.4806	0.422903	0.268011
ENSCSAG00000005998.1	ENSG00000156599	ZDHHC5	1	complement(15527889..15555405)	27517		6.04945	7.63653	0.336112	0.182397
ENSCSAG00000005994.1	ENSG00000172409	CLP1	1	complement(15569410..15571379)	1970		14.7211	16.1488	0.133546	0.0940673
ENSCSAG00000005991.1	ENSG00000166793	YPEL4	1	15582965..15584086	1122		0	0.373079
ENSCSAG00000005989.1	ENSG00000149131	SERPING1	1	complement(15617392..15633833)	16442		7.87833	19.2723	1.29057	1.56278
ENSCSAG00000005985.1	ENSG00000156587	UBE2L6	1	15667117..15679895	12779		1.2406	1.24474	0.0048129	0.00225982
ENSCSAG00000005982.1	ENSG00000214872	SMTNL1	1	complement(15682299..15690493)	8195		0	0
ENSCSAG00000005976.1	ENSG00000134809	TIMM10	1	15702163..15703634	1472		9.06266	14.6451	0.692413	0.602932
ENSCSAG00000005973.1	ENSG00000149150	SLC43A1	1	15738207..15749877	11671		0.182221	0.179331	-0.0230661	0.00092115
ENSCSAG00000005968.1	ENSG00000186907	RTN4RL2	1	complement(15758908..15768607)	9700		0.358769	0.604157	0.751867	0.0733293
ENSCSAG00000005965.1	ENSG00000134802	SLC43A3	1	15811817..15831087	19271		0.0601951	0.3041	2.33683	0.123005
ENSCSAG00000005958.1	ENSG00000186652	PRG2	1	15851175..15854401	3227		0	0
ENSCSAG00000005957.1	ENSG00000156575	PRG3	1	15861419..15865635	4217		0	0
ENSCSAG00000005954.1	ENSG00000109991	P2RX3	1	complement(15893197..15906116)	12920		0	0.0323989
ENSCSAG00000005943.1	ENSG00000149136	SSRP1	1	15908614..15917957	9344		91.8473	83.0558	-0.145156	0.297399
ENSCSAG00000005937.1	ENSG00000149115	TNKS1BP1	1	15922482..15944380	21899		10.2146	13.2848	0.379133	0.271153
ENSCSAG00000005932.1	ENSG00000134817	APLNR	1	16008300..16009601	1302		0	0
ENSCSAG00000005930.1	ENSG00000183908	LRRC55	1	complement(16058958..16065123)	6166		0	0
ENSCSAG00000005924.1	ENSG00000181273	OR5AK2	1	complement(16191486..16192481)	996		0	0
ENSCSAG00000005922.1	NA	NA	1	complement(16241200..16267712)	26513		0	0
ENSCSAG00000019192.1	ENSG00000172457	OR9G4	1	16359212..16360195	984		0	0
ENSCSAG00000005917.1	ENSG00000172459	OR5AR1	1	complement(16374765..16375827)	1063		0	0
ENSCSAG00000005913.1	ENSG00000172464	OR5AP2	1	16394225..16396724	2500		0	0
ENSCSAG00000005910.1	ENSG00000255012	OR5M1	1	16418296..16446467	28172		0	0
ENSCSAG00000005908.1	NA	NA	1	16454265..16455387	1123		0	0
ENSCSAG00000005906.1	ENSG00000150269	OR5M9	1	16486613..16487789	1177		0	0
ENSCSAG00000005905.1	ENSG00000279961	OR5R1	1	16519933..16522185	2253		0	0
ENSCSAG00000019193.1	NA	NA	1	complement(16556444..16557403)	960		0	0
ENSCSAG00000019194.1	ENSG00000172199	OR8U1	1	complement(16564135..16565094)	960		0	0
ENSCSAG00000019195.1	ENSG00000172487	OR8J1	1	complement(16578361..16579308)	948		0	0
ENSCSAG00000019196.1	ENSG00000150261	OR8K1	1	complement(16592441..16593400)	960		0	0
ENSCSAG00000019197.1	ENSG00000280314	OR8K3	1	complement(16612440..16613372)	933		0	0
ENSCSAG00000005902.1	ENSG00000172489	OR5T3	1	complement(16638075..16639162)	1088		0	0
ENSCSAG00000019198.1	NA	NA	1	16673622..16674569	948		0	0
ENSCSAG00000019199.1	ENSG00000167822	OR8J3	1	16684936..16685865	930		0	0
ENSCSAG00000005897.1	ENSG00000149133	OR5F1	1	16716318..16717342	1025		0	0
ENSCSAG00000019200.1	NA	NA	1	complement(16730889..16731785)	897		0	0
ENSCSAG00000005896.1	ENSG00000186113	OR5D14	1	complement(16744401..16745498)	1098		0	0
ENSCSAG00000019201.1	ENSG00000279761	OR5D13	1	complement(16763037..16763975)	939		0	0
ENSCSAG00000005894.1	NA	NA	1	16817221..16820094	2874		0	0
ENSCSAG00000019202.1	ENSG00000174982	OR4S2	1	complement(16832808..16833737)	930		0	0
ENSCSAG00000005889.1_1	NA	NA	1	complement(16841972..16979628)	137657		0.00421344	0.00456127	0.114437	0
ENSCSAG00000019203.1	ENSG00000172188	OR4C11	1	16845776..16846708	933		0	0
ENSCSAG00000005885.1	NA	NA	1	complement(16930670..16971050)	40381		0	0
ENSCSAG00000005889.1_2	NA	NA	1	complement(16978508..16979628)	1121		0	0
ENSCSAG00000005883.1_1	NA	NA	1	complement(16997341..16999901)	2561		0	0
ENSCSAG00000005883.1_2	NA	NA	1	complement(16998343..16999901)	1559		0	0
ENSCSAG00000019204.1	ENSG00000258817	OR4C13	1	17017315..17018244	930		0	0
ENSCSAG00000019205.1	ENSG00000176555	OR4S1	1	complement(17054605..17055534)	930		0	0
ENSCSAG00000019206.1	ENSG00000172208	OR4X2	1	complement(17088610..17089521)	912		0	0
ENSCSAG00000019207.1	ENSG00000175619	OR4B1	1	complement(17106046..17106975)	930		0	0
ENSCSAG00000005879.1	ENSG00000149177	PTPRJ	1	complement(17139384..17328489)	189106		1.21356	1.41335	0.219876	0.0425741
ENSCSAG00000005866.1	ENSG00000030066	NUP160	1	17469576..17539977	70402		2.89447	2.95802	0.031331	0.0108656
ENSCSAG00000005833.1	ENSG00000109920	FNBP4	1	17550398..17599461	49064		6.62398	6.92766	0.0646693	0.0334313
ENSCSAG00000005812.1	ENSG00000165923	AGBL2	1	17603777..17676091	72315		0.122983	0.159183	0.372235	0.067151
ENSCSAG00000019208.1	ENSG00000172247	C1QTNF4	1	17729044..17730033	990		0	0
ENSCSAG00000005805.1	ENSG00000196666	FAM180B	1	complement(17731364..17733112)	1749		0	0.239333
ENSCSAG00000005802.1	ENSG00000213619	NDUFS3	1	complement(17735125..17745446)	10322		5.8252	6.30608	0.114437	0.0470942
ENSCSAG00000005797.1	ENSG00000123444	KBTBD4	1	17740573..17746261	5689		4.96171	8.09375	0.705973	0.417356
ENSCSAG00000005789.1	ENSG00000110536	PTPMT1	1	complement(17747560..17754161)	6602		7.49685	10.8738	0.536502	0.358316
ENSCSAG00000005786.1	ENSG00000149187	CELF1	1	17818823..17846692	27870		5.52886	5.09162	-0.118857	0.0499173
ENSCSAG00000005780.1	ENSG00000165917	RAPSN	1	17868888..17886951	18064		3.49984	3.3253	-0.0738025	0.0314388
ENSCSAG00000005779.1	ENSG00000165916	PSMC3	1	17884200..17896877	12678		1.69272	2.17915	0.364416	0.0934287
ENSCSAG00000005760.1	ENSG00000165915	SLC39A13	1	complement(17900490..17905850)	5361		4.58007	4.52872	-0.0162663	0.0161667
ENSCSAG00000005757.1	ENSG00000066336	SPI1	1	17936044..17961271	25228		0.0459814	0.0663698	0.529475	0.123881
ENSCSAG00000005746.1	ENSG00000134571	MYBPC3	1	17963792..17985758	21967		0.00880123	0.0381112	2.11444	0
ENSCSAG00000005705.1	ENSG00000110514	MADD	1	complement(17988452..18036665)	48214		2.55034	2.91281	0.191723	0.0599962
ENSCSAG00000005699.1	ENSG00000025434	NR1H3	1	complement(18041830..18051501)	9672		1.55917	1.73116	0.150963	0.0167467
ENSCSAG00000005697.1	ENSG00000134575	ACP2	1	18061211..18070115	8905		3.88627	4.63016	0.252673	0.0863463
ENSCSAG00000005694.1	ENSG00000134574	DDB2	1	complement(18071383..18096454)	25072		4.45711	6.32767	0.505566	0.258311
ENSCSAG00000005693.1	ENSG00000165912	PACSIN3	1	18130727..18135454	4728		9.15977	12.7933	0.482008	0.356164
ENSCSAG00000005691.1	ENSG00000149182	ARFGAP2	1	18136519..18147882	11364		9.69746	11.2347	0.212285	0.129953
ENSCSAG00000005689.1	ENSG00000149179	C11orf49	1	complement(18151243..18374179)	222937		0.616597	0.456265	-0.434456	0.0359414
ENSCSAG00000019209.1	ENSG00000229117	RPL41	1	18223899..18223976	78		7.43602	16.0998	1.11444	1.13766
ENSCSAG00000005688.1	ENSG00000134569	LRP4	1	18413513..18471444	57932		0.453873	1.02965	1.18179	0.163387
ENSCSAG00000005686.1	ENSG00000175216	CKAP5	1	18504605..18584161	79557		15.0597	16.7897	0.156876	0.122364
ENSCSAG00000005684.1	ENSG00000180210	F2	1	complement(18589758..18609204)	19447		0.566678	0.430498	-0.396525	0.0765832
ENSCSAG00000005681.1	ENSG00000175213	ZNF408	1	complement(18622368..18627182)	4815		5.30019	5.60734	0.0812705	0.0275135
ENSCSAG00000005680.1	ENSG00000175220	ARHGAP1	1	18633203..18647028	13826		9.15923	14.2599	0.63867	0.535908
ENSCSAG00000005678.1	ENSG00000175224	ATG13	1	complement(18654061..18683303)	29243		1.60657	2.11137	0.394196	0.0963461
ENSCSAG00000005676.1	ENSG00000180423	HARBI1	1	18713713..18726027	12315		0.43958	0.373897	-0.233486	0.00130328
ENSCSAG00000005675.1	ENSG00000110497	AMBRA1	1	18777894..18931721	153828		1.13618	0.885745	-0.359228	0.0540894
ENSCSAG00000019210.1	ENSG00000180720	CHRM4	1	18942643..18944079	1437		0	0.582595
ENSCSAG00000005668.1	ENSG00000110492	MDK	1	complement(18946378..18947134)	757		35.7558	83.7741	1.22833	4.9548
ENSCSAG00000005662.1	ENSG00000149091	DGKZ	1	complement(18949430..18982273)	32844		4.73864	4.79846	0.0180985	0.00681103
ENSCSAG00000005658.1	ENSG00000157613	CREB3L1	1	complement(19009844..19054372)	44529		0.069469	0.0517027	-0.426131	0.000651139
ENSCSAG00000005653.1	ENSG00000135365	PHF21A	1	19256099..19406804	150706		2.08723	1.46377	-0.511902	0.127282
ENSCSAG00000005648.1	ENSG00000165905	LARGE2	1	complement(19413487..19419104)	5618		0.206483	0.372547	0.851403	0.0977305
ENSCSAG00000005637.1	ENSG00000121680	PEX16	1	19424439..19431671	7233		1.47014	1.67831	0.191059	0.0376703
ENSCSAG00000005627.1	ENSG00000234776	C11orf94	1	19434827..19435486	660		0	0.634234
ENSCSAG00000005632.1	ENSG00000121653	MAPK8IP1	1	complement(19436334..19441811)	5478		5.75281	6.1513	0.0966261	0.0476018
ENSCSAG00000005615.1	ENSG00000121671	CRY2	1	complement(19472231..19498790)	26560		0.822554	1.33963	0.703649	0.13407
ENSCSAG00000005597.1	ENSG00000181830	SLC35C1	1	complement(19534656..19540156)	5501		1.12466	1.2936	0.2019	0.0446034
ENSCSAG00000019211.1	ENSG00000175264	CHST1	1	19694243..19695478	1236		0	0.338668
ENSCSAG00000005596.1	ENSG00000019505	SYT13	1	20054861..20100023	45163		0.428086	0.509769	0.251941	0.0366016
ENSCSAG00000005593.1	ENSG00000019485	PRDM11	1	complement(20119673..20163147)	43475		0.542543	0.866555	0.675553	0.131495
ENSCSAG00000005590.1	ENSG00000175274	TP53I11	1	20410000..20413424	3425		3.38692	5.37756	0.666978	0.294365
ENSCSAG00000005584.1	ENSG00000157570	TSPAN18	1	complement(20419131..20442651)	23521		0.123296	0.16017	0.377472	0.067151
ENSCSAG00000005577.1	ENSG00000085117	CD82	1	complement(20737125..20762848)	25724		0.293117	0.374268	0.352597	0.0421102
ENSCSAG00000005569.1	ENSG00000052850	ALX4	1	21051580..21097605	46026		0.00840119	0
ENSCSAG00000005563.1	ENSG00000151348	EXT2	1	complement(21119987..21281635)	161649		1.57876	2.28914	0.536018	0.137259
ENSCSAG00000005552.1	ENSG00000110455	ACCS	1	complement(21293958..21310315)	16358		0.827336	1.30507	0.65758	0.13407
ENSCSAG00000005546.1	ENSG00000205126	ACCSL	1	complement(21317980..21330477)	12498		0.0154694	0
ENSCSAG00000005541.1	ENSG00000187479	C11orf96	1	complement(21440445..21458133)	17689		0.153017	0.0591602	-1.37099	0.0687803
ENSCSAG00000005539.1	ENSG00000166199	ALKBH3	1	complement(21464004..21503931)	39928		3.21518	2.91448	-0.141661	0.0481111
ENSCSAG00000005534.1	ENSG00000149084	HSD17B12	1	complement(21531658..21702322)	170665		1.46703	0.943073	-0.637459	0.158619
ENSCSAG00000005530.1	NA	NA	1	complement(21788168..21816509)	28342		0.00682156	0
ENSCSAG00000005526.1	ENSG00000052841	TTC17	1	complement(21878659..21994115)	115457		3.42275	3.32644	-0.0411777	0.0174925
ENSCSAG00000005506.1	ENSG00000166181	API5	1	complement(22034317..22064397)	30081		8.65101	9.94963	0.201774	0.119676
ENSCSAG00000019212.1	ENSG00000148948	LRRC4C	1	25210154..25212076	1923		4.22264	5.8773	0.477007	0.220612
ENSCSAG00000005494.1	ENSG00000132912	DCTN4	1	26211417..26212552	1136		38.8035	48.6395	0.325941	0.533651
ENSCSAG00000005492.1	ENSG00000166352	C11orf74	1	complement(28588546..28633516)	44971		0.545991	0.618988	0.181035	0.0326808
ENSCSAG00000019213.1	ENSG00000175097	RAG2	1	28649930..28651513	1584		0	0.264264
ENSCSAG00000005489.1	ENSG00000166349	RAG1	1	complement(28661304..28671487)	10184		0.0379687	0.123309	1.6994	0.123881
ENSCSAG00000005486.1	ENSG00000175104	TRAF6	1	28734380..28747092	12713		3.54342	4.03349	0.186889	0.0774376
ENSCSAG00000005478.1	ENSG00000135362	PRR5L	1	complement(28774267..28841572)	67306		0.270015	0.326512	0.274094	0.00112844
ENSCSAG00000005477.1	ENSG00000110442	COMMD9	1	28957661..28971390	13730		2.77402	2.98778	0.107095	0.0260178
ENSCSAG00000019214.1	NA	NA	1	28974315..28974683	369		0	3.40321
ENSCSAG00000005472.1	ENSG00000179241	LDLRAD3	1	complement(29020165..29317421)	297257		0.271218	0.133074	-1.02722	0.124752
ENSCSAG00000005470.1	ENSG00000166326	TRIM44	1	complement(29464133..29591780)	127648		2.47941	1.9069	-0.378766	0.114502
ENSCSAG00000019315.1	ENSG00000179431	FJX1	1	complement(29635698..29637011)	1314		5.29689	5.09704	-0.0554876	0.0269756
ENSCSAG00000005463.1	ENSG00000149090	PAMR1	1	29774155..29833117	58963		0.150832	0.149085	-0.0168071	0.0687803
ENSCSAG00000005437.1	ENSG00000110436	SLC1A2	1	29847621..29989361	141741		0	0
ENSCSAG00000005433.1	ENSG00000026508	CD44	1	complement(30042931..30132219)	89289		5.8766	5.41239	-0.118715	0.0601529
ENSCSAG00000005431.1	ENSG00000110435	PDHX	1	complement(30271356..30344420)	73065		2.30475	1.75023	-0.397063	0.0977304
ENSCSAG00000005426.1	ENSG00000149089	APIP	1	30344780..30374392	29613		2.44829	3.00379	0.29501	0.0949037
ENSCSAG00000005424.1	ENSG00000135373	EHF	1	complement(30596229..30622659)	26431		0.00731477	0
ENSCSAG00000005423.1	ENSG00000135374	ELF5	1	30769706..30784234	14529		0.0133069	0
ENSCSAG00000005418.1	ENSG00000121691	CAT	1	complement(30793161..30828829)	35669		3.90262	4.24826	0.12243	0.0465322
ENSCSAG00000005406.1	ENSG00000166016	ABTB2	1	30907236..31119590	212355		0.913172	0.519411	-0.814009	0.135556
ENSCSAG00000005383.1	ENSG00000135372	NAT10	1	complement(31126791..31168221)	41431		3.81251	3.8595	0.017674	0.00853316
ENSCSAG00000005378.1	ENSG00000135387	CAPRIN1	1	complement(31175873..31223370)	47498		26.0059	28.0602	0.109688	0.108996
ENSCSAG00000005369.1	ENSG00000135363	LMO2	1	31405203..31415472	10270		0	0
ENSCSAG00000005366.1	ENSG00000110429	FBXO3	1	31509981..31542454	32474		3.23875	3.60924	0.156258	0.0522221
ENSCSAG00000005360.1	ENSG00000085063	CD59	1	31558036..31570581	12546		8.02873	9.8426	0.293869	0.176462
ENSCSAG00000005348.1	ENSG00000205177	C11orf91	1	31579923..31582387	2465		0.313731	0.33963	0.114437	0.00112844
ENSCSAG00000005316.1	ENSG00000110427	KIAA1549L	1	complement(31630430..31753965)	123536		0.00156502	0.00508266	1.6994	0
ENSCSAG00000005298.1	ENSG00000110422	HIPK3	1	complement(31948210..32009297)	61088		3.09526	3.9298	0.344396	0.113089
ENSCSAG00000005283.1	NA	NA	1	32142417..32143313	897		0.431074	0.46666	0.114437	0.0366016
ENSCSAG00000005280.1	ENSG00000176148	TCP11L1	1	complement(32146244..32174193)	27950		1.78465	2.45615	0.460762	0.129543
ENSCSAG00000005274.1	ENSG00000121690	DEPDC7	1	complement(32182159..32189628)	7470		2.9764	5.09934	0.776742	0.330303
ENSCSAG00000005271.1	ENSG00000060749	QSER1	1	complement(32249269..32292657)	43389		6.90217	8.35471	0.275539	0.146628
ENSCSAG00000005265.1	ENSG00000135378	PRRG4	1	complement(32369272..32390351)	21080		1.28402	1.73752	0.436365	0.0846425
ENSCSAG00000005263.1	ENSG00000186714	CCDC73	1	32504908..32595011	90104		0.00643712	0.00929136	0.529475	0
ENSCSAG00000005261.1	ENSG00000149100	EIF3M	1	complement(32595397..32614541)	19145		14.0168	16.3983	0.226392	0.175575
ENSCSAG00000005257.1	ENSG00000184937	WT1	1	32754128..32800546	46419		0.00416503	0.00450887	0.114437	0
ENSCSAG00000005255.1	ENSG00000049449	RCN1	1	complement(33102106..33108260)	6155		82.3291	108.678	0.400587	1.24435
ENSCSAG00000005253.1	ENSG00000007372	PAX6	1	33397897..33414587	16691		46.9471	59.9514	0.35276	0.677112
ENSCSAG00000005250.1	ENSG00000109911	ELP4	1	complement(33421038..33678976)	257939		1.02238	0.663742	-0.623234	0.0894248
ENSCSAG00000005248.1	ENSG00000148950	IMMP1L	1	33710762..33756884	46123		0.926379	0.676133	-0.454297	0.0603547
ENSCSAG00000005245.1	ENSG00000170946	DNAJC24	1	complement(33756137..33811997)	55861		1.35326	1.25516	-0.10857	0.00235234
ENSCSAG00000005242.1	NA	NA	1	33851255..33908434	57180		0.185966	0.355051	0.932991	0.0977305
ENSCSAG00000005240.1	ENSG00000170959	DCDC1	1	34253573..34297086	43514		7.04674	2.36165	-1.57716	0.882685
ENSCSAG00000005239.1	ENSG00000066382	MPPED2	1	34587550..34758555	171006		0.0859244	0.0354936	-1.27551	0.123881
ENSCSAG00000005237.1	ENSG00000152219	ARL14EP	1	complement(34835164..34841099)	5936		13.1909	14.5972	0.146146	0.108789
ENSCSAG00000005235.1	ENSG00000131808	FSHB	1	complement(34944935..34946829)	1895		0	0
ENSCSAG00000019316.1	ENSG00000182255	KCNA4	1	35159671..35161632	1962		0	0.426702
ENSCSAG00000005230.1	ENSG00000169519	METTL15	1	complement(36783414..36998165)	214752		0.681511	0.455138	-0.582433	0.0697499
ENSCSAG00000005219.1	ENSG00000205937	RNPS1	1	complement(36896416..36897500)	1085		0	0
ENSCSAG00000005218.1	ENSG00000121621	KIF18A	1	37013591..37088126	74536		1.98431	2.16778	0.127578	0.0319468
ENSCSAG00000019317.1	ENSG00000176697	BDNF	1	37449593..37450336	744		12.2135	32.6323	1.41783	2.63841
ENSCSAG00000005215.1	ENSG00000148943	LIN7C	1	37598507..37606392	7886		11.253	11.1735	-0.0102365	0.00694071
ENSCSAG00000005209.1	ENSG00000205213	LGR4	1	37633233..37739325	106093		2.47655	1.55454	-0.671841	0.186509
ENSCSAG00000005206.1	ENSG00000109881	CCDC34	1	37744000..37767139	23140		4.12741	4.52241	0.131854	0.0451649
ENSCSAG00000005203.1	ENSG00000129151	BBOX1	1	complement(37970621..38047710)	77090		0.0075238	0.0108599	0.529475	0
ENSCSAG00000019318.1	ENSG00000176971	FIBIN	1	complement(38104089..38104724)	636		0	0
ENSCSAG00000005196.1	ENSG00000148942	SLC5A12	1	38365529..38415910	50382		0.00383741	0
ENSCSAG00000005191.1	ENSG00000134343	ANO3	1	complement(38426580..38755199)	328620		0.0141199	0.0171962	0.284362	0
ENSCSAG00000005182.1	ENSG00000169550	MUC15	1	38520763..38525484	4722		0	0
ENSCSAG00000005181.1	ENSG00000187398	LUZP2	1	complement(40009171..40245778)	236608		0.000817118	0.00353829	2.11444	0
ENSCSAG00000019319.1	ENSG00000177556	ATOX1	1	40631879..40632085	207		95.2673	100.099	0.0713687	0.13527
ENSCSAG00000005178.1	ENSG00000255359	CCDC179	1	42155114..42157632	2519		0	0
ENSCSAG00000005177.1	ENSG00000198168	SVIP	1	42185214..42192051	6838		4.41072	5.50943	0.320888	0.132852
ENSCSAG00000005176.1	ENSG00000148935	GAS2	1	complement(42217410..42288092)	70683		0.0136763	0.0088832	-0.622528	0
ENSCSAG00000019320.1	ENSG00000183161	FANCF	1	42378883..42380007	1125		4.12452	5.58126	0.436365	0.194377
ENSCSAG00000005172.1	ENSG00000091664	SLC17A6	1	complement(42636512..42676541)	40030		0.00965959	0
ENSCSAG00000005168.1	ENSG00000171714	ANO5	1	complement(42725926..42821813)	95888		0.0282279	0.128781	2.18973	0.123881
ENSCSAG00000005158.1	ENSG00000165973	NELL1	1	complement(43416503..44335381)	918879		0.00147283	0.0018222	0.307082	0
ENSCSAG00000005149.1	ENSG00000165970	SLC6A5	1	complement(44350099..44402396)	52298		0	0
ENSCSAG00000005127.1	ENSG00000185238	PRMT3	1	complement(44487030..44620818)	133789		1.28324	0.969917	-0.403854	0.0766005
ENSCSAG00000005121.1	ENSG00000109854	HTATIP2	1	complement(44625355..44643043)	17689		5.37745	6.60228	0.296044	0.130834
ENSCSAG00000005115.1	ENSG00000109851	DBX1	1	44848996..44853122	4127		0	0
ENSCSAG00000005106.1	ENSG00000166833	NAV2	1	complement(44890507..45164091)	273585		0.857908	0.699225	-0.295065	0.0603547
ENSCSAG00000005093.1	ENSG00000129173	E2F8	1	45756932..45772120	15189		7.0008	7.90944	0.176057	0.081862
ENSCSAG00000005088.1	ENSG00000129170	CSRP3	1	45803271..45813319	10049		0	0
ENSCSAG00000005077.1	ENSG00000177054	ZDHHC13	1	complement(45820339..45854299)	33961		2.53334	2.58224	0.0275823	0.0122273
ENSCSAG00000019321.1	ENSG00000183695	MRGPRX2	1	45930332..45931324	993		0	0
ENSCSAG00000019322.1	ENSG00000170255	MRGPRX1	1	46049979..46050947	969		0	0
ENSCSAG00000005069.1	ENSG00000110786	PTPN5	1	46153410..46197159	43750		0.00883825	0.00478393	-0.885563	0
ENSCSAG00000005064.1	ENSG00000179057	IGSF22	1	46201855..46221959	20105		0.0384654	0.0208204	-0.885563	0
ENSCSAG00000005058.1	ENSG00000151117	TMEM86A	1	complement(46224426..46227627)	3202		0.72456	1.43802	0.988907	0.198654
ENSCSAG00000005056.1	ENSG00000179119	SPTY2D1	1	46289581..46312178	22598		5.24451	7.15007	0.447151	0.236656
ENSCSAG00000005052.1	ENSG00000151116	UEVLD	1	46334703..46396230	61528		1.51142	1.25181	-0.271894	0.0460817
ENSCSAG00000005050.1	ENSG00000074319	TSG101	1	46402024..46450878	48855		3.37167	3.40582	0.0145388	0.00381058
ENSCSAG00000005046.1	ENSG00000166800	LDHAL6A	1	complement(46452552..46475222)	22671		0.0426396	0.0184639	-1.20749	0
ENSCSAG00000005043.1	ENSG00000166796	LDHC	1	complement(46480544..46508344)	27801		0.118223	0.0225852	-2.38806	0.123881
ENSCSAG00000005035.1	NA	NA	1	complement(46532745..46540441)	7697		82.9913	54.7104	-0.601146	1.7966
ENSCSAG00000005008.1	ENSG00000110768	GTF2H1	1	complement(46575086..46609246)	34161		3.41838	3.29621	-0.052505	0.0174925
ENSCSAG00000005000.1	ENSG00000110756	HPS5	1	46625176..46664126	38951		2.94341	3.44431	0.22673	0.0858121
ENSCSAG00000004969.1	ENSG00000173432	SAA1	1	complement(46672837..46675766)	2930		0	0
ENSCSAG00000004965.1	ENSG00000173432	SAA1	1	46694102..46696745	2644		0	0
ENSCSAG00000004962.1	ENSG00000148965	SAA4	1	46704626..46708937	4312		0	0
ENSCSAG00000004961.1	ENSG00000179817	MRGPRX4	1	complement(46777130..46778119)	990		0	0
ENSCSAG00000004958.1	ENSG00000179826	MRGPRX3	1	complement(46779650..46780814)	1165		0	0
ENSCSAG00000019323.1	ENSG00000179826	MRGPRX3	1	complement(46822698..46823657)	960		0	0
ENSCSAG00000004954.1	ENSG00000166788	SAAL1	1	46868173..46894578	26406		3.08243	3.59053	0.220128	0.0678792
ENSCSAG00000004950.1	ENSG00000129167	TPH1	1	46935421..46947567	12147		0	0.0344607
ENSCSAG00000004946.1	ENSG00000129158	SERGEF	1	46956587..47010769	54183		1.0776	1.58374	0.555513	0.115775
ENSCSAG00000004936.1	ENSG00000129159	KCNC1	1	complement(47190806..47236775)	45970		0.0378514	0.10927	1.52947	0.123881
ENSCSAG00000004934.1	ENSG00000129152	MYOD1	1	complement(47251551..47253284)	1734		0	0
ENSCSAG00000004909.1	ENSG00000188162	OTOG	1	complement(47325745..47425607)	99863		0.0116161	0.0104792	-0.148597	0
ENSCSAG00000004871.1	ENSG00000006611	USH1C	1	47437801..47477105	39305		1.59864	2.06608	0.370054	0.0963461
ENSCSAG00000004854.1	ENSG00000006071	ABCC8	1	47494959..47578712	83754		0.0277006	0.0274885	-0.0110935	0
ENSCSAG00000019324.1	ENSG00000187486	KCNJ11	1	47583629..47584801	1173		0	0.356858
ENSCSAG00000004804.1	ENSG00000188211	NCR3LG1	1	complement(47599091..47618894)	19804		2.63588	2.65268	0.00916535	0.0118613
ENSCSAG00000004802.1	ENSG00000070081	NUCB2	1	complement(47634531..47671767)	37237		9.72992	12.5791	0.370526	0.257976
ENSCSAG00000004784.1	ENSG00000011405	PIK3C2A	1	47795954..47873542	77589		7.61496	6.8247	-0.15807	0.0748654
ENSCSAG00000004762.1	ENSG00000110700	RPS13	1	47883246..47885749	2504		8.18438	10.6153	0.375202	0.238483
ENSCSAG00000004758.1	ENSG00000166689	PLEKHA7	1	48087269..48162227	74959		1.71777	1.51056	-0.185456	0.0433265
ENSCSAG00000004755.1	ENSG00000110696	C11orf58	1	complement(48187049..48203534)	16486		20.2179	20.7444	0.0370856	0.0295776
ENSCSAG00000019325.1	NA	NA	1	48441374..48442309	936		28.9179	20.1247	-0.522993	0.680397
ENSCSAG00000004751.1	ENSG00000110693	SOX6	1	48871977..48953225	81249		4.94234	3.08089	-0.681846	0.286335
ENSCSAG00000004745.1	ENSG00000188487	INSC	1	complement(49675737..49807208)	131472		0.00441166	0.00477586	0.114437	0
ENSCSAG00000004739.1	ENSG00000175868	CALCB	1	complement(49841479..49843912)	2434		0	0
ENSCSAG00000004733.1	ENSG00000110680	CALCA	1	49951694..49954092	2399		0	0
ENSCSAG00000004727.1	ENSG00000186104	CYP2R1	1	50031293..50043070	11778		2.61	3.67843	0.495041	0.174811
ENSCSAG00000004722.1	ENSG00000152270	PDE3B	1	complement(50051983..50254445)	202463		0.012414	0.0155063	0.320888	0
ENSCSAG00000004718.1	ENSG00000256206	AC018523.2	1	50360808..50366729	5922		6.49679	6.60901	0.0247072	0.00432941
ENSCSAG00000004715.1	ENSG00000129083	COPB1	1	50381904..50425701	43798		13.6843	14.0637	0.0394567	0.0260049
ENSCSAG00000019326.1	ENSG00000172115	CYCS	1	complement(50429781..50430095)	315		48.4876	51.1615	0.0774432	0.103335
ENSCSAG00000004707.1	ENSG00000133818	RRAS2	1	50527979..50605789	77811		3.55311	2.01736	-0.816615	0.286903
ENSCSAG00000004699.1	ENSG00000262655	SPON1	1	complement(50619390..50906616)	287227		0.00336557	0.00218605	-0.622528	0
ENSCSAG00000004693.1	ENSG00000197601	FAR1	1	complement(51109704..51144481)	34778		6.05949	7.76334	0.35748	0.194549
ENSCSAG00000004688.1	ENSG00000152266	PTH	1	51330006..51330456	451		0	0
ENSCSAG00000004684.1	ENSG00000148925	BTBD10	1	51379608..51429096	49489		2.1096	1.6536	-0.351353	0.0803441
ENSCSAG00000004681.1	ENSG00000133794	ARNTL	1	complement(51431180..51462674)	31495		1.08654	0.850612	-0.353168	0.0540894
ENSCSAG00000019327.1	ENSG00000189431	RASSF10	1	complement(51830656..51832182)	1527		0	0
ENSCSAG00000004676.1	ENSG00000187079	TEAD1	1	complement(51905198..52076810)	171613		3.47326	2.30624	-0.590748	0.213607
ENSCSAG00000004674.1	ENSG00000197702	PARVA	1	complement(52310494..52469649)	159156		1.52939	1.66485	0.122437	0.0376703
ENSCSAG00000004672.1	ENSG00000133808	MICALCL	1	complement(52516081..52543085)	27005		0.0787522	0.0620025	-0.344994	0.000651139
ENSCSAG00000004666.1	ENSG00000133816	MICAL2	1	complement(52573016..52673096)	100081		1.30976	1.40325	0.0994649	0.0191055
ENSCSAG00000004664.1	ENSG00000050165	DKK3	1	52824202..52867458	43257		0.0536339	0.0967691	0.851403	0.000651139
ENSCSAG00000004651.1	ENSG00000170242	USP47	1	complement(52875465..52988351)	112887		5.14139	5.51021	0.0999475	0.0395104
ENSCSAG00000004622.1	ENSG00000110328	GALNT18	1	53382507..53560933	178427		0.516859	0.586506	0.182376	0.0326808
ENSCSAG00000004621.1	ENSG00000236287	ZBED5	1	53972615..53975017	2403		41.3546	48.0782	0.217337	0.321415
ENSCSAG00000004613.1	ENSG00000110321	EIF4G2	1	54017696..54028729	11034		270.766	287.238	0.0852015	0.31347
ENSCSAG00000004587.1	ENSG00000198730	CTR9	1	complement(54048557..54076433)	27877		8.98127	11.6222	0.371891	0.259867
ENSCSAG00000004576.1	ENSG00000072952	MRVI1	1	54172117..54246235	74119		0.0313016	0.028238	-0.148597	0
ENSCSAG00000004570.1	ENSG00000133800	LYVE1	1	54253746..54267622	13877		0	0.0301646
ENSCSAG00000004565.1	ENSG00000110315	RNF141	1	54292875..54312457	19583		1.92517	2.88568	0.583923	0.184141
ENSCSAG00000004560.1	ENSG00000133805	AMPD3	1	complement(54319250..54373471)	54222		0.909241	0.949561	0.0625985	0.0237594
ENSCSAG00000004555.1	ENSG00000148926	ADM	1	complement(54519130..54520064)	935		1.24066	1.34308	0.114437	0.0200643
ENSCSAG00000004549.1	ENSG00000133812	SBF2	1	54531781..55046940	515160		0.891324	0.622821	-0.517132	0.0954573
ENSCSAG00000004538.1	ENSG00000133789	SWAP70	1	complement(55077258..55156538)	79281		2.63128	2.51586	-0.0647094	0.01903
ENSCSAG00000004530.1	ENSG00000166483	WEE1	1	complement(55231292..55245859)	14568		4.89712	8.36154	0.771836	0.462895
ENSCSAG00000004520.1	ENSG00000166478	ZNF143	1	complement(55289738..55347014)	57277		2.40333	1.66628	-0.528406	0.140636
ENSCSAG00000019328.1	NA	NA	1	55344296..55344631	336		5.17866	6.22908	0.26644	0.121268
ENSCSAG00000004504.1	ENSG00000205339	IPO7	1	complement(55362694..55422316)	59623		12.2086	13.7746	0.174113	0.113542
ENSCSAG00000004482.1	ENSG00000166471	TMEM41B	1	55490910..55517709	26800		1.65923	1.7884	0.108151	0.0160909
ENSCSAG00000004477.1	ENSG00000184014	DENND5A	1	55633357..55672675	39319		4.50409	5.21127	0.210399	0.0797159
ENSCSAG00000004471.1	ENSG00000175356	SCUBE2	1	55722349..55791371	69023		0.00280105	0.00909684	1.6994	0
ENSCSAG00000004468.1	ENSG00000175352	NRIP3	1	55808021..55825023	17003		0.682244	0.64009	-0.0920135	0.033234
ENSCSAG00000004465.1	ENSG00000175348	TMEM9B	1	55842609..55858405	15797		0.991344	1.60315	0.693451	0.145937
ENSCSAG00000019329.1	ENSG00000176009	ASCL3	1	55868641..55869183	543		0	0
ENSCSAG00000004459.1	ENSG00000176029	C11orf16	1	55879594..55885387	5794		0	0
ENSCSAG00000004456.1	ENSG00000166452	AKIP1	1	complement(55886908..55894968)	8061		3.71755	4.36198	0.23063	0.088887
ENSCSAG00000004453.1	ENSG00000166444	ST5	1	56049031..56104686	55656		7.48947	5.81757	-0.364447	0.200401
ENSCSAG00000004449.1	ENSG00000166441	RPL27A	1	complement(56112635..56115578)	2944		275.689	431.889	0.64762	8.37927
ENSCSAG00000004447.1	ENSG00000166436	TRIM66	1	56149835..56173862	24028		0.15288	0.0958161	-0.674059	0.0687803
ENSCSAG00000004445.1	ENSG00000130413	STK33	1	56328118..56409630	81513		0.28225	0.287577	0.0269746	0.00112844
ENSCSAG00000004441.1	ENSG00000166407	LMO1	1	56571860..56577855	5996		0.161221	0.174531	0.114437	0.00092115
ENSCSAG00000004439.1	ENSG00000166405	RIC3	1	56632544..56690207	57664		0.264872	0.134295	-0.97989	0.124752
ENSCSAG00000004435.1	ENSG00000166402	TUB	1	complement(56699408..56783103)	83696		0.240239	0.312585	0.379782	0.0507116
ENSCSAG00000004428.1	ENSG00000175390	EIF3F	1	complement(56804784..56813633)	8850		21.8896	29.9165	0.450692	0.573386
ENSCSAG00000004423.1	ENSG00000170683	OR10A3	1	56856497..56859106	2610		0	0
ENSCSAG00000019330.1	ENSG00000279000	OR10A6	1	56891311..56892255	945		0	0
ENSCSAG00000019331.1	NA	NA	1	complement(56963121..56964065)	945		0	0
ENSCSAG00000019332.1	ENSG00000183303	OR5P2	1	57023319..57024263	945		0	0
ENSCSAG00000019333.1	NA	NA	1	complement(57088756..57089676)	921		0	0
ENSCSAG00000004414.1	ENSG00000183378	OVCH2	1	57139289..57154698	15410		0	0
ENSCSAG00000004404.1	ENSG00000166394	CYB5R2	1	57172573..57179952	7380		0.733527	1.5598	1.08844	0.254529
ENSCSAG00000004402.1	ENSG00000166387	PPFIBP2	1	complement(57182917..57289791)	106875		0.021708	0.0920418	2.08406	0.123881
ENSCSAG00000004394.1	ENSG00000183801	OLFML1	1	complement(57329146..57353471)	24326		0.0317909	0.0516231	0.6994	0.123881
ENSCSAG00000004391.1	ENSG00000170743	SYT9	1	complement(57376232..57587114)	210883		0.486819	0.411879	-0.241163	0.0395614
ENSCSAG00000019334.1	ENSG00000170748	RBMXL2	1	complement(57733826..57735007)	1182		0	0
ENSCSAG00000004385.1	ENSG00000158077	NLRP14	1	complement(57752336..57786254)	33919		0	0.012341
ENSCSAG00000004378.1	ENSG00000149050	ZNF214	1	57822351..57825360	3010		1.2204	1.66881	0.451472	0.111052
ENSCSAG00000004376.1	ENSG00000149054	ZNF215	1	complement(57862898..57880699)	17802		0.82539	0.881771	0.0953286	0.0253927
ENSCSAG00000019335.1	ENSG00000178358	OR2D3	1	complement(57891612..57892604)	993		0	0
ENSCSAG00000019336.1	ENSG00000170782	OR10A4	1	complement(57938329..57939276)	948		0	0
ENSCSAG00000019337.1	ENSG00000188124	OR2AG2	1	58061782..58062732	951		0	0.440162
ENSCSAG00000004367.1	ENSG00000158042	MRPL17	1	58143349..58144557	1209		116.898	110.102	-0.0864072	0.184413
ENSCSAG00000004365.1	ENSG00000166341	DCHS1	1	58184716..58203711	18996		0.0203555	0.0881437	2.11444	0.123881
ENSCSAG00000004358.1	ENSG00000166340	TPP1	1	58206082..58210945	4864		15.3827	26.7646	0.799018	1.10605
ENSCSAG00000004349.1	ENSG00000166337	TAF10	1	58213311..58214581	1271		16.8846	23.054	0.449305	0.489301
ENSCSAG00000004353.1	ENSG00000166333	ILK	1	complement(58214892..58221171)	6280		22.1968	25.7622	0.214907	0.21942
ENSCSAG00000004345.1	ENSG00000132275	RRP8	1	58221981..58225329	3349		7.27394	10.3742	0.512197	0.341192
ENSCSAG00000004338.1	ENSG00000179532	DNHD1	1	complement(58254609..58329357)	74749		0.913027	0.6776	-0.430224	0.0603547
ENSCSAG00000004326.1	ENSG00000132286	TIMM10B	1	complement(58345736..58346436)	701		6.61923	8.35994	0.33683	0.184666
ENSCSAG00000004324.1	ENSG00000132254	ARFIP2	1	58347537..58350838	3302		11.6517	12.5502	0.107169	0.067999
ENSCSAG00000004321.1	ENSG00000110171	TRIM3	1	58362190..58378526	16337		0.781063	1.12739	0.529475	0.0798184
ENSCSAG00000004319.1	ENSG00000110169	HPX	1	58386631..58396182	9552		0.0404809	0.131468	1.6994	0.123881
ENSCSAG00000004315.1	ENSG00000166313	APBB1	1	58421847..58431144	9298		4.36661	5.64999	0.371735	0.175601
ENSCSAG00000004314.1	ENSG00000166311	SMPD1	1	complement(58432068..58436053)	3986		9.8948	16.9076	0.772929	0.750925
ENSCSAG00000004312.1	ENSG00000170955	CAVIN3	1	58504837..58506151	1315		1.47024	0.318323	-2.20749	0.432469
ENSCSAG00000004311.1	ENSG00000110148	CCKBR	1	complement(58556474..58567978)	11505		0	0
ENSCSAG00000004310.1	ENSG00000132259	CNGA4	1	complement(58583165..58588376)	5212		0	0
ENSCSAG00000004304.1	ENSG00000051009	FAM160A2	1	58603073..58625460	22388		2.07257	2.79524	0.431548	0.119898
ENSCSAG00000004302.1	ENSG00000180878	C11orf42	1	complement(58616551..58621978)	5428		0	0.0771176
ENSCSAG00000019338.1	ENSG00000175485	OR52W1	1	complement(58627477..58628439)	963		0	0
ENSCSAG00000019339.1	ENSG00000180934	OR56A1	1	58747970..58748926	957		0	0
ENSCSAG00000019340.1	ENSG00000183389	OR56A4	1	58772946..58773887	942		0	0
ENSCSAG00000019341.1	ENSG00000181074	OR52N4	1	complement(60877898..60878863)	966		0	0
ENSCSAG00000004294.1	ENSG00000132274	TRIM22	1	complement(61019464..61030643)	11180		0.933826	1.31045	0.488833	0.101248
ENSCSAG00000004290.1	ENSG00000132256	TRIM5	1	61050550..61067265	16716		4.78831	5.17108	0.110948	0.0410317
ENSCSAG00000004285.1	ENSG00000258659	TRIM34	1	complement(61105370..61147788)	42419		1.90515	2.00816	0.0759632	0.0149239
ENSCSAG00000019342.1	ENSG00000175520	UBQLN3	1	61205355..61207322	1968		0	0
ENSCSAG00000019343.1	ENSG00000187918	OR51I2	1	complement(61290527..61291465)	939		0	0
ENSCSAG00000019344.1	ENSG00000184698	OR51M1	1	complement(61350160..61351104)	945		0	0
ENSCSAG00000019345.1	ENSG00000176239	OR51B6	1	complement(61372039..61372977)	939		0	0
ENSCSAG00000019346.1	ENSG00000242180	OR51B5	1	61386002..61386940	939		0	0
ENSCSAG00000004267.1	ENSG00000213931	HBE1	1	61451654..61453074	1421		0	0
ENSCSAG00000004266.1	ENSG00000196565	HBG2	1	61471703..61473138	1436		0	0
ENSCSAG00000004265.1	ENSG00000223609	HBD	1	61487042..61488505	1464		0	0
ENSCSAG00000004264.1	ENSG00000244734	HBB	1	61494449..61495881	1433		0	0
ENSCSAG00000019347.1	ENSG00000182070	OR52A1	1	61539329..61540267	939		0	0
ENSCSAG00000019348.1	ENSG00000171944	OR52A5	1	61562207..61563154	948		0	0
ENSCSAG00000019349.1	NA	NA	1	61612884..61613825	942		0	0
ENSCSAG00000019350.1	ENSG00000176787	OR52E2	1	complement(61720940..61721914)	975		0	0
ENSCSAG00000019351.1	ENSG00000205495	OR52J3	1	complement(61784849..61785787)	939		0	0
ENSCSAG00000019352.1	NA	NA	1	complement(61801336..61802274)	939		0	0
ENSCSAG00000004261.1	ENSG00000167346	MMP26	1	complement(61827321..61831374)	4054		0	0
ENSCSAG00000019353.1	ENSG00000205496	OR51A2	1	61868377..61869312	936		0	0
ENSCSAG00000019354.1	NA	NA	1	61912772..61913701	930		0	0
ENSCSAG00000019355.1	ENSG00000176900	OR51T1	1	complement(61920124..61921107)	984		0	0
ENSCSAG00000019356.1	ENSG00000176922	OR51S1	1	62009826..62010797	972		0	0
ENSCSAG00000019357.1	ENSG00000176925	OR51F2	1	complement(62033218..62034177)	960		0	0
ENSCSAG00000019358.1	ENSG00000280021	OR51F1	1	62098651..62099616	966		0	0
ENSCSAG00000019359.1	NA	NA	1	62168608..62169537	930		0	0
ENSCSAG00000019360.1	ENSG00000167332	OR51E2	1	62177553..62178515	963		0	0
ENSCSAG00000019361.1	ENSG00000180785	OR51E1	1	complement(62224128..62225093)	966		0	0
ENSCSAG00000019362.1	ENSG00000197428	OR51D1	1	complement(62236872..62237846)	975		0	0
ENSCSAG00000004258.1	ENSG00000167333	TRIM68	1	62273402..62278616	5215		2.11317	4.25417	1.00947	0.409318
ENSCSAG00000004255.1	ENSG00000232268	OR52I1	1	complement(62283466..62291653)	8188		0	0
ENSCSAG00000004253.1	ENSG00000171987	C11orf40	1	62304859..62311619	6761		0	0
ENSCSAG00000019363.1	ENSG00000197790	OR52M1	1	complement(62331930..62332880)	951		0	0.220081
ENSCSAG00000000630.1	ENSG00000254999	BRK1	1	62374393..62374617	225		63.5863	87.4397	0.459573	1.28375
ENSCSAG00000000629.1	ENSG00000196778	OR52K1	1	complement(62387482..62388426)	945		0	0
ENSCSAG00000000628.1	NA	NA	1	62421733..62422671	939		0	0
ENSCSAG00000004252.1	ENSG00000132109	TRIM21	1	62455157..62460285	5129		6.74737	7.01874	0.0568864	0.0233002
ENSCSAG00000004250.1	ENSG00000167325	RRM1	1	complement(62606612..62649663)	43052		15.4258	19.1203	0.309757	0.272296
ENSCSAG00000004249.1	ENSG00000167323	STIM1	1	complement(62652869..62865429)	212561		3.28714	2.44586	-0.426494	0.135322
ENSCSAG00000004245.1	ENSG00000177105	RHOG	1	62894914..62895489	576		36.9219	23.982	-0.622528	1.01247
ENSCSAG00000004242.1	ENSG00000148985	PGAP2	1	complement(62897593..62911987)	14395		1.86688	2.0937	0.165421	0.0329207
ENSCSAG00000004237.1	ENSG00000110713	NUP98	1	62940494..63048914	108421		6.34464	5.07505	-0.322115	0.147633
ENSCSAG00000004227.1	ENSG00000129749	CHRNA10	1	63060039..63065150	5112		0.151281	0.0818846	-0.885563	0.0687803
ENSCSAG00000004220.1	ENSG00000129744	ART1	1	complement(63067083..63071926)	4844		0	0
ENSCSAG00000004213.1	ENSG00000167311	ART5	1	63082353..63084620	2268		0	0
ENSCSAG00000004211.1	ENSG00000254469	AP002495.2	1	complement(63105131..63127405)	22275		1.7793	2.06713	0.216317	0.0526812
ENSCSAG00000004206.1	ENSG00000137522	RNF121	1	63132568..63197993	65426		1.57799	1.48753	-0.0851716	0.0228129
ENSCSAG00000004202.1	ENSG00000137496	IL18BP	1	63201690..63203934	2245		1.55014	1.95779	0.33683	0.0995218
ENSCSAG00000004200.1	ENSG00000137497	NUMA1	1	complement(63205630..63239494)	33865		22.2424	27.7744	0.320444	0.367565
ENSCSAG00000004193.1	NA	NA	1	63293676..63299844	6169		1.00288	1.25531	0.323891	0.0715555
ENSCSAG00000004190.1	ENSG00000149357	LAMTOR1	1	complement(63301885..63307553)	5669		7.67344	8.34383	0.120835	0.0682332
ENSCSAG00000004187.1	ENSG00000184154	LRTOMT	1	63310262..63313293	3032		0.127531	0.138059	0.114437	0.000651139
ENSCSAG00000004184.1	ENSG00000110200	ANAPC15	1	complement(63314274..63315664)	1391		9.3124	15.197	0.70656	0.630777
ENSCSAG00000004181.1	ENSG00000110203	FOLR3	1	63347594..63351821	4228		0	0
ENSCSAG00000004178.1	ENSG00000110203	FOLR3	1	63394439..63395660	1222		0	0
ENSCSAG00000004176.1	ENSG00000110195	FOLR1	1	63409164..63413227	4064		16.6981	36.3592	1.12263	2.165
ENSCSAG00000000627.1	NA	NA	1	63432470..63433432	963		219.436	242.115	0.141893	0.535561
ENSCSAG00000004161.1	ENSG00000165457	FOLR2	1	63438572..63441743	3172		0	0
ENSCSAG00000004156.1	ENSG00000165458	INPPL1	1	63444918..63458310	13393		12.7755	16.7681	0.392338	0.333606
ENSCSAG00000004141.1	ENSG00000165462	PHOX2A	1	complement(63459719..63463894)	4176		0	0.100238
ENSCSAG00000004140.1	ENSG00000162129	CLPB	1	complement(63520376..63667036)	146661		1.15347	0.967561	-0.25356	0.0268007
ENSCSAG00000000626.1	ENSG00000132313	MRPL35	1	complement(63695227..63695793)	567		109.114	87.484	-0.318747	0.909574
ENSCSAG00000004136.1	ENSG00000186642	PDE2A	1	complement(63814116..63880474)	66359		0.349619	0.520412	0.573869	0.0831207
ENSCSAG00000004127.1	ENSG00000186635	ARAP1	1	complement(63923828..63951557)	27730		11.1205	11.3064	0.0239186	0.0152759
ENSCSAG00000004111.1	ENSG00000214530	STARD10	1	complement(63993663..64020497)	26835		0.49712	0.826737	0.733833	0.0991085
ENSCSAG00000004094.1	ENSG00000168010	ATG16L2	1	64052397..64065972	13576		0.683571	1.63417	1.2574	0.254529
ENSCSAG00000004080.1	ENSG00000137478	FCHSD2	1	complement(64075608..64383293)	307686		0.636526	0.495887	-0.360206	0.0359414
ENSCSAG00000000625.1	ENSG00000175591	P2RY2	1	64479642..64480775	1134		2.04589	4.06044	0.988907	0.397627
ENSCSAG00000000624.1	ENSG00000171631	P2RY6	1	64541221..64542207	987		0.783532	0.424108	-0.885563	0.147546
ENSCSAG00000004075.1	ENSG00000110237	ARHGEF17	1	64553222..64612267	59046		2.49177	2.7152	0.123885	0.0279295
ENSCSAG00000004070.1	ENSG00000054967	RELT	1	64633646..64640019	6374		0.242657	0.558213	1.2019	0.182592
ENSCSAG00000004066.1	ENSG00000054965	FAM168A	1	complement(64652774..64714687)	61914		0.896205	0.736938	-0.282285	0.0603547
ENSCSAG00000004063.1	ENSG00000021300	PLEKHB1	1	64896395..64908521	12127		0.0159427	0.13807	3.11444	0.123881
ENSCSAG00000004062.1	ENSG00000233087	WTH3DI	1	complement(64925073..65019766)	94694		2.61133	3.41925	0.388894	0.123995
ENSCSAG00000004059.1	ENSG00000175581	MRPL48	1	65046538..65124727	78190		1.97318	1.74258	-0.179294	0.0606079
ENSCSAG00000004057.1	ENSG00000181924	COA4	1	complement(65134523..65134786)	264		12.4497	28.5405	1.1969	1.93028
ENSCSAG00000004055.1	ENSG00000175575	PAAF1	1	65138398..65189992	51595		1.35274	1.53337	0.180825	0.0407662
ENSCSAG00000000623.1	ENSG00000111229	ARPC3	1	complement(65184519..65185031)	513		0.376875	0.407987	0.114437	0.00130328
ENSCSAG00000004053.1	ENSG00000187726	DNAJB13	1	65217417..65233739	16323		1.82404	7.3856	2.01758	1.18026
ENSCSAG00000004051.1	ENSG00000175567	UCP2	1	complement(65238637..65241972)	3336		1.10114	3.76434	1.7734	0.647746
ENSCSAG00000004048.1	ENSG00000175564	UCP3	1	complement(65270734..65276645)	5912		0	0.0354021
ENSCSAG00000004043.1	ENSG00000168014	C2CD3	1	complement(65282992..65435834)	152843		1.85693	2.43746	0.392463	0.110052
ENSCSAG00000004025.1	ENSG00000214517	PPME1	1	65469034..65515310	46277		3.35478	4.18802	0.32005	0.124348
ENSCSAG00000004019.1	ENSG00000149380	P4HA3	1	complement(65528967..65566358)	37392		0.0155116	0.0839607	2.43637	0.123881
ENSCSAG00000004011.1	ENSG00000165434	PGM2L1	1	complement(65590355..65643102)	52748		0.0696405	0.115068	0.724491	0.000651139
ENSCSAG00000000622.1	ENSG00000175538	KCNE3	1	complement(65700156..65700467)	312		0.619669	0
ENSCSAG00000004004.1	ENSG00000175536	LIPT2	1	complement(65731969..65733563)	1595		4.2425	6.16738	0.539743	0.264584
ENSCSAG00000004000.1	ENSG00000077514	POLD3	1	65833011..65883717	50707		1.57088	1.71707	0.128377	0.0167467
ENSCSAG00000003992.1	ENSG00000054938	CHRDL2	1	complement(65939446..65973492)	34047		0.0511067	0.0245892	-1.05549	0.123881
ENSCSAG00000003988.1	ENSG00000166439	RNF169	1	66045467..66074422	28956		2.6908	2.73945	0.0258554	0.0115134
ENSCSAG00000003983.1	ENSG00000166435	XRRA1	1	complement(66080949..66170416)	89468		0.127497	0.10761	-0.244644	0.000651139
ENSCSAG00000003967.1	ENSG00000118363	SPCS2	1	66180898..66209615	28718		7.06886	6.89446	-0.0360398	0.0149688
ENSCSAG00000003960.1	ENSG00000162139	NEU3	1	66226690..66239058	12369		1.37551	1.31985	-0.059592	0.0241145
ENSCSAG00000000621.1	ENSG00000171561	OR2AT4	1	complement(66320217..66321179)	963		0	0
ENSCSAG00000003953.1	ENSG00000137491	SLCO2B1	1	66376596..66428982	52387		0.00738109	0
ENSCSAG00000000620.1	ENSG00000261594	TPBGL	1	66465198..66466349	1152		0	0
ENSCSAG00000003950.1	ENSG00000137486	ARRB1	1	complement(66490102..66580072)	89971		0.485646	0.521085	0.101613	0.00145737
ENSCSAG00000003937.1	ENSG00000149273	RPS3	1	66629972..66635344	5373		63.9778	96.8773	0.598589	2.02685
ENSCSAG00000000619.1	ENSG00000139146	FAM60A	1	66644912..66645574	663		271.196	280.01	0.0461408	0.149829
ENSCSAG00000003917.1	ENSG00000149243	KLHL35	1	complement(66653121..66659615)	6495		0	0.128897
ENSCSAG00000003915.1	ENSG00000158555	GDPD5	1	complement(66666365..66707100)	40736		0.484101	0.534341	0.142452	0.00145737
ENSCSAG00000003909.1	ENSG00000149257	SERPINH1	1	66792498..66798227	5730		60.1942	56.8718	-0.0819093	0.118652
ENSCSAG00000003908.1	ENSG00000171533	MAP6	1	complement(66813550..66892877)	79328		0.0170603	0.0685978	2.00752	0.123881
ENSCSAG00000003906.1	ENSG00000166391	MOGAT2	1	66935706..66951101	15396		0	0
ENSCSAG00000003904.1	ENSG00000062282	DGAT2	1	66985681..67017030	31350		0.0123341	0.0133523	0.114437	0
ENSCSAG00000003902.1	ENSG00000198382	UVRAG	1	67032792..67350386	317595		0.505873	0.440875	-0.198405	0.0395614
ENSCSAG00000003899.1	ENSG00000085741	WNT11	1	complement(67399074..67418355)	19282		0.120322	0.423327	1.81488	0.172137
ENSCSAG00000003894.1	ENSG00000137492	THAP12	1	complement(67564077..67595179)	31103		6.49573	9.01035	0.47209	0.270842
ENSCSAG00000003885.1	ENSG00000158636	EMSY	1	67659567..67760610	101044		1.4867	1.32566	-0.165405	0.0460817
ENSCSAG00000003880.1	ENSG00000137507	LRRC32	1	complement(67868161..67874491)	6331		1.86282	2.84308	0.609965	0.184141
ENSCSAG00000000618.1	ENSG00000182704	TSKU	1	68001429..68002490	1062		12.0153	14.9779	0.317971	0.237806
ENSCSAG00000003878.1	ENSG00000078124	ACER3	1	68072568..68227736	155169		0.58187	0.466696	-0.318213	0.0359414
ENSCSAG00000000617.1	ENSG00000198488	B3GNT6	1	68247162..68248316	1155		0	0
ENSCSAG00000003875.1	ENSG00000149260	CAPN5	1	68294120..68331973	37854		2.03786	3.41696	0.745655	0.257316
ENSCSAG00000003861.1	ENSG00000137474	MYO7A	1	68350598..68422671	72074		0.0107299	0.0871176	3.02133	0.123881
ENSCSAG00000003828.1	ENSG00000178795	GDPD4	1	complement(68435624..68492596)	56973		0.0101804	0.0110209	0.114437	0
ENSCSAG00000003823.1	ENSG00000149269	PAK1	1	complement(68531288..68597364)	66077		1.23767	1.40002	0.177826	0.0425741
ENSCSAG00000003819.1	ENSG00000178301	AQP11	1	68807193..68823741	16549		0.116827	0.202354	0.792509	0.067151
ENSCSAG00000003818.1	ENSG00000074201	CLNS1A	1	complement(68834349..68853388)	19040		9.29113	7.77169	-0.257624	0.152442
ENSCSAG00000003816.1	ENSG00000048649	RSF1	1	complement(68879824..69029717)	149894		3.17683	2.81774	-0.173053	0.0643761
ENSCSAG00000003812.1	ENSG00000087884	AAMDC	1	69050723..69082932	32210		0.186074	0.415865	1.16024	0.0977305
ENSCSAG00000003811.1	ENSG00000149262	INTS4	1	complement(69090004..69199783)	109780		1.30323	1.29452	-0.0096763	0.00235234
ENSCSAG00000003806.1	ENSG00000151364	KCTD14	1	complement(69219985..69227120)	7136		1.08373	1.05587	-0.0375657	0.00216337
ENSCSAG00000000616.1	ENSG00000151365	THRSP	1	69269746..69270198	453		0	0
ENSCSAG00000003804.1	ENSG00000259112	NDUFC2-KCTD14	1	complement(69275862..69285523)	9662		5.58279	4.74395	-0.234897	0.10035
ENSCSAG00000003802.1	ENSG00000159063	ALG8	1	complement(69309687..69346028)	36342		2.04285	1.65286	-0.305618	0.0606079
ENSCSAG00000000615.1	ENSG00000188997	KCTD21	1	complement(69380769..69381551)	783		10.6175	11.2267	0.0804901	0.0473979
ENSCSAG00000003800.1	ENSG00000118369	USP35	1	69402028..69418630	16603		1.92137	2.24386	0.223849	0.0695928
ENSCSAG00000003797.1	ENSG00000033327	GAB2	1	complement(69424100..69485692)	61593		0.050223	0.146117	1.5407	0.000651139
ENSCSAG00000003793.1	ENSG00000137513	NARS2	1	complement(69643689..69778029)	134341		0.850537	0.637203	-0.41662	0.0645182
ENSCSAG00000003773.1	ENSG00000149256	TENM4	1	complement(69869359..70110710)	241352		0.274762	0.408445	0.571956	0.0421102
ENSCSAG00000000614.1	ENSG00000182103	FAM181B	1	complement(73925227..73926507)	1281		0	0
ENSCSAG00000003715.1	ENSG00000137509	PRCP	1	complement(74021625..74104515)	82891		1.15455	1.19431	0.0488491	0.0211398
ENSCSAG00000003710.1	ENSG00000165490	DDIAS	1	74119020..74138862	19843		1.98764	2.87951	0.534769	0.160563
ENSCSAG00000003704.1	ENSG00000137502	RAB30	1	complement(74176530..74191965)	15436		0.400802	0.732187	0.869325	0.109033
ENSCSAG00000003702.1	ENSG00000165494	PCF11	1	74350916..74378374	27459		28.6918	32.3332	0.172382	0.193114
ENSCSAG00000003699.1	ENSG00000137494	ANKRD42	1	74389237..74444831	55595		0.918084	1.02399	0.157506	0.0237594
ENSCSAG00000003693.1	ENSG00000137500	CCDC90B	1	complement(74462310..74484449)	22140		5.18708	6.57953	0.343062	0.158591
ENSCSAG00000003691.1	ENSG00000150672	DLG2	1	complement(74648540..75433146)	784607		0.433932	0.583124	0.426336	0.0733293
ENSCSAG00000003685.1	ENSG00000171204	TMEM126B	1	76869462..76876006	6545		3.10166	5.21244	0.74892	0.325125
ENSCSAG00000003683.1	ENSG00000171202	TMEM126A	1	76891138..76897841	6704		2.50899	3.77759	0.590357	0.213552
ENSCSAG00000000613.1	ENSG00000137504	CREBZF	1	complement(76905129..76906193)	1065		15.7937	23.9758	0.602231	0.717836
ENSCSAG00000000612.1	ENSG00000179071	CCDC89	1	complement(76927842..76928966)	1125		2.06226	1.11625	-0.885563	0.242952
ENSCSAG00000003677.1	ENSG00000137501	SYTL2	1	complement(76938000..76970762)	32763		8.26739	9.42901	0.189673	0.113099
ENSCSAG00000003666.1	ENSG00000150676	CCDC83	1	77107783..77177709	69927		0.00552967	0.0119723	1.11444	0
ENSCSAG00000000611.1	NA	NA	1	complement(77180467..77181063)	597		33.0324	52.5872	0.670831	1.46075
ENSCSAG00000003661.1	ENSG00000073921	PICALM	1	complement(77215860..77324541)	108682		13.8738	12.3712	-0.16538	0.114615
ENSCSAG00000003653.1	ENSG00000074266	EED	1	77496727..77531225	34499		3.21116	3.53692	0.139398	0.0522221
ENSCSAG00000003649.1	ENSG00000149196	HIKESHI	1	77559769..77612434	52666		1.77676	1.38297	-0.361482	0.0876084
ENSCSAG00000003644.1	ENSG00000149201	CCDC81	1	77647694..77695121	47428		0.0652228	0.0176518	-1.88556	0.123881
ENSCSAG00000003640.1	ENSG00000151376	ME3	1	complement(77712838..77933594)	220757		0.0875789	0.0578334	-0.598681	0.000651139
ENSCSAG00000000610.1	ENSG00000150687	PRSS23	1	78065492..78066643	1152		633.379	409.328	-0.62981	11.3906
ENSCSAG00000003633.1	ENSG00000174804	FZD4	1	complement(78188859..78198123)	9265		4.17348	7.25142	0.797011	0.434586
ENSCSAG00000003625.1	ENSG00000166575	TMEM135	1	78285511..78538807	253297		0.631233	0.274329	-1.20227	0.125432
ENSCSAG00000003620.1	ENSG00000123892	RAB38	1	complement(79257726..79316733)	59008		0.0753583	0.134783	0.838803	0.000651139
ENSCSAG00000003618.1	ENSG00000109861	CTSC	1	complement(79426970..79468269)	41300		0.720916	0.608127	-0.245459	0.033234
ENSCSAG00000003616.1	ENSG00000168959	GRM5	1	complement(79640914..79736802)	95889		0	0
ENSCSAG00000003613.1	ENSG00000077498	TYR	1	80332469..80381547	49079		0.00393929	0.0127935	1.6994	0
ENSCSAG00000003604.1	ENSG00000086991	NOX4	1	complement(80470826..80642200)	171375		0.89011	0.592322	-0.587603	0.0954573
ENSCSAG00000003592.1	ENSG00000086205	FOLH1	1	80802872..80868051	65180		0.00593239	0
ENSCSAG00000003587.1	ENSG00000214414	TRIM77	1	80881379..80889095	7717		0	0
ENSCSAG00000003583.1	ENSG00000204450	TRIM64	1	80925738..80931405	5668		0	0
ENSCSAG00000003576.1	NA	NA	1	81005036..81006550	1515		0.76569	0.828899	0.114437	0.00184425
ENSCSAG00000003574.1	ENSG00000124900	TRIM51	1	81033294..81038456	5163		0	0
ENSCSAG00000003571.1	NA	NA	1	complement(81049835..81125690)	75856		3.06867	3.54825	0.209493	0.0678792
ENSCSAG00000003569.1	ENSG00000144010	TRIM43B	1	81081760..81087609	5850		0	0
ENSCSAG00000003564.1	ENSG00000204449	TRIM49C	1	81101394..81107163	5770		0	0
ENSCSAG00000003560.1	ENSG00000204450	TRIM64	1	complement(81132670..81138064)	5395		0.0358363	0
ENSCSAG00000003550.1_1	NA	NA	1	81183772..81190817	7046		0	0
ENSCSAG00000003550.1_2	NA	NA	1	81186379..81192441	6063		0	0
ENSCSAG00000003546.1	ENSG00000077616	NAALAD2	1	81259326..81318092	58767		0.00328988	0.0213688	2.6994	0
ENSCSAG00000003537.1	ENSG00000110172	CHORDC1	1	complement(81328422..81350214)	21793		6.21005	6.98201	0.169038	0.0769733
ENSCSAG00000000609.1	ENSG00000197756	RPL37A	1	complement(82546802..82547077)	276		977.891	1089.71	0.156199	1.85795
ENSCSAG00000003512.1	ENSG00000165323	FAT3	1	83609116..84158537	549422		0.00211135	0.000761881	-1.47053	0
ENSCSAG00000003478.1	NA	NA	1	complement(83622692..83623454)	763		0	0
ENSCSAG00000003473.1	ENSG00000134640	MTNR1B	1	84223147..84235463	12317		0	0
ENSCSAG00000003469.1	ENSG00000180773	SLC36A4	1	complement(84398027..84445856)	47830		3.35095	3.12436	-0.101011	0.0321937
ENSCSAG00000003465.1	ENSG00000165325	DEUP1	1	84581785..84677221	95437		0.0465935	0.125003	1.42377	0.123881
ENSCSAG00000000608.1	ENSG00000166002	SMCO4	1	complement(84722570..84722746)	177		4.36919	2.36494	-0.885563	0.359331
ENSCSAG00000003461.1	NA	NA	1	complement(84858032..84858839)	808		2.39278	3.3674	0.492949	0.164196
ENSCSAG00000003445.1	ENSG00000166004	CEP295	1	84916207..84982296	66090		5.07256	5.98851	0.239483	0.0981213
ENSCSAG00000003431.1	ENSG00000166012	TAF1D	1	complement(84988280..84991418)	3139		29.7488	28.0708	-0.0837656	0.0814713
ENSCSAG00000003429.1	ENSG00000182919	C11orf54	1	84999650..85013322	13673		2.50279	1.85219	-0.434305	0.114502
ENSCSAG00000003426.1	ENSG00000042429	MED17	1	85031942..85059285	27344		2.75044	3.06934	0.158269	0.0574885
ENSCSAG00000003423.1	ENSG00000214376	VSTM5	1	complement(85067926..85100694)	32769		0.0471999	0.0255482	-0.885563	0
ENSCSAG00000003418.1	ENSG00000181333	HEPHL1	1	85269726..85346988	77263		0.00250232	0.00270889	0.114437	0
ENSCSAG00000003406.1	ENSG00000110218	PANX1	1	85356970..85409275	52306		0.606187	0.616215	0.0236719	0.00159672
ENSCSAG00000003400.1	ENSG00000183560	IZUMO1R	1	85528645..85530703	2059		0	0
ENSCSAG00000003397.1	ENSG00000123901	GPR83	1	complement(85583039..85597423)	14385		0.0268803	0
ENSCSAG00000003391.1	ENSG00000020922	MRE11	1	complement(85615693..85693178)	77486		1.84389	1.80163	-0.0334502	0.00276931
ENSCSAG00000003379.1	ENSG00000168876	ANKRD49	1	85697527..85699352	1826		4.02344	7.7942	0.953973	0.561815
ENSCSAG00000003377.1	ENSG00000257057	C11orf97	1	85714824..85736848	22025		0.0351122	0.0380108	0.114437	0
ENSCSAG00000000607.1	ENSG00000196371	FUT4	1	85748886..85750481	1596		0.242276	1.04911	2.11444	0.36515
ENSCSAG00000003360.1	ENSG00000134627	PIWIL4	1	85768418..85817000	48583		0.015918	0.0172321	0.114437	0
ENSCSAG00000003315.1	ENSG00000166025	AMOTL1	1	85996908..86079857	82950		1.46838	2.19264	0.578442	0.141611
ENSCSAG00000003299.1	ENSG00000150316	CWC15	1	complement(86180271..86189006)	8736		22.2859	25.1319	0.173388	0.164914
ENSCSAG00000003295.1	ENSG00000186280	KDM4D	1	86212761..86214490	1730		1.56457	2.66158	0.766514	0.220801
ENSCSAG00000003292.1	ENSG00000235268	KDM4E	1	86270291..86271843	1553		0	0
ENSCSAG00000003290.1	ENSG00000149218	ENDOD1	1	86337647..86377974	40328		0.608851	1.21962	1.00227	0.181545
ENSCSAG00000003288.1	ENSG00000149212	SESN3	1	complement(86427988..86486236)	58249		0.132766	0.201216	0.599864	0.067151
ENSCSAG00000003286.1	ENSG00000077458	FAM76B	1	complement(87027166..87046913)	19748		3.42657	4.37714	0.353224	0.137299
ENSCSAG00000003283.1	ENSG00000166037	CEP57	1	87047421..87087585	40165		5.89661	5.32557	-0.146949	0.0722546
ENSCSAG00000003280.1	ENSG00000087053	MTMR2	1	complement(87091561..87180392)	88832		1.77814	1.64927	-0.108544	0.0217644
ENSCSAG00000003277.1	ENSG00000184384	MAML2	1	complement(87240341..87358267)	117927		0.665621	0.333663	-0.99631	0.163317
ENSCSAG00000003276.1	ENSG00000149231	CCDC82	1	complement(87623365..87649606)	26242		2.96908	3.19824	0.10726	0.0248936
ENSCSAG00000000606.1	ENSG00000183340	JRKL	1	87655482..87657056	1575		17.0627	27.3747	0.681997	0.914596
ENSCSAG00000003274.1	ENSG00000149972	CNTN5	1	91195724..91739825	544102		0.000355332	0.00269266	2.92179	0
ENSCSAG00000003271.1	ENSG00000117748	RPA2	1	91719538..91720344	807		0	0
ENSCSAG00000003267.1	ENSG00000165895	ARHGAP42	1	92065149..92382915	317767		0.458751	0.396507	-0.210364	0.0395614
ENSCSAG00000003260.1	ENSG00000082175	PGR	1	complement(92430453..92517296)	86844		0	0.00964014
ENSCSAG00000003254.1	ENSG00000137672	TRPC6	1	complement(92829705..92885086)	55382		0.0139639	0.0340124	1.28436	0
ENSCSAG00000003234.1	ENSG00000187151	ANGPTL5	1	complement(93267612..93284169)	16558		0	0
ENSCSAG00000003230.1	ENSG00000110318	CEP126	1	93291984..93371239	79256		0.195152	0.277281	0.506755	0.0507116
ENSCSAG00000003227.1	ENSG00000137691	C11orf70	1	93414835..93453418	38584		0.120259	0.0867913	-0.470525	0.000651139
ENSCSAG00000003224.1	ENSG00000137693	YAP1	1	93479904..93602543	122640		2.14713	2.12642	-0.0139852	0.00299196
ENSCSAG00000003222.1	ENSG00000110330	BIRC2	1	93699419..93746135	46717		4.08466	5.82414	0.511827	0.223391
ENSCSAG00000003220.1	ENSG00000152558	TMEM123	1	complement(93768038..93822212)	54175		5.0462	6.9888	0.469848	0.241617
ENSCSAG00000003219.1	ENSG00000137673	MMP7	1	complement(93889453..93899523)	10071		1.13264	2.61855	1.20907	0.357047
ENSCSAG00000003216.1	ENSG00000137674	MMP20	1	complement(93947582..93996815)	49234		0.00392689	0.00850214	1.11444	0
ENSCSAG00000000605.1	NA	NA	1	94068252..94068398	147		0	0
ENSCSAG00000003213.1	ENSG00000137675	MMP27	1	complement(94075605..94090215)	14611		0	0.0143246
ENSCSAG00000003209.1	ENSG00000118113	MMP8	1	complement(94097896..94109432)	11537		0	0
ENSCSAG00000003203.1	ENSG00000166670	MMP10	1	complement(94148289..94158097)	9809		1.57681	0.704129	-1.1631	0.260197
ENSCSAG00000003198.1	ENSG00000196611	MMP1	1	complement(94167946..94176682)	8737		1.10642	1.14985	0.0555437	0.0211398
ENSCSAG00000003190.1	ENSG00000149968	MMP3	1	complement(94216483..94224214)	7732		0	0.108276
ENSCSAG00000003188.1	ENSG00000262406	MMP12	1	complement(94244250..94259473)	15224		0.0253989	0
ENSCSAG00000003185.1	ENSG00000137745	MMP13	1	complement(94322979..94334747)	11769		0.657105	0.693567	0.0779115	0.00172491
ENSCSAG00000003173.1	ENSG00000137692	DCUN1D5	1	complement(94436784..94466703)	29920		3.48936	2.86105	-0.286421	0.0945433
ENSCSAG00000003153.1	ENSG00000187240	DYNC2H1	1	94484512..94849581	365070		7.53127	6.87395	-0.131754	0.0645667
ENSCSAG00000003085.1	ENSG00000170962	PDGFD	1	complement(95295783..95385119)	89337		0.0562673	0.112454	0.99896	0.000651139
ENSCSAG00000000604.1	ENSG00000170967	DDI1	1	95423431..95424621	1191		0	0
ENSCSAG00000003084.1	ENSG00000204403	CASP12	1	complement(96284030..96297120)	13091		0	0.0319757
ENSCSAG00000003080.1	ENSG00000196954	CASP4	1	complement(96317731..96341962)	24232		1.04519	0.656429	-0.671058	0.0894248
ENSCSAG00000003077.1	ENSG00000137757	CASP5	1	complement(96367264..96378949)	11686		0	0
ENSCSAG00000003073.1	ENSG00000137752	CASP1	1	complement(96391596..96400708)	9113		0	0
ENSCSAG00000003066.1	ENSG00000204397	CARD16	1	complement(96409075..96410174)	1100		0	0.19027
ENSCSAG00000003063.1	NA	NA	1	complement(96472244..96480280)	8037		0	0
ENSCSAG00000000603.1	ENSG00000255501	CARD18	1	complement(96523937..96524206)	270		0	0
ENSCSAG00000003058.1	ENSG00000152578	GRIA4	1	97004607..97376212	371606		0.00364191	0.00450579	0.307082	0
ENSCSAG00000003048.1	ENSG00000170903	MSANTD4	1	complement(97407462..97408839)	1378		56.8225	58.3237	0.0376218	0.0517613
ENSCSAG00000003044.1	ENSG00000182359	KBTBD3	1	complement(97453292..97459587)	6296		1.32044	2.26052	0.775635	0.219477
ENSCSAG00000003042.1	ENSG00000149313	AASDHPPT	1	97475565..97496746	21182		4.72799	5.52342	0.224334	0.0901578
ENSCSAG00000000602.1	ENSG00000187514	PTMA	1	97614976..97615305	330		1986.68	2003.54	0.0121945	0.10264
ENSCSAG00000003037.1	ENSG00000152402	GUCY1A2	1	complement(98111191..98358819)	247629		0.0234225	0.0185945	-0.333022	0
ENSCSAG00000003032.1	ENSG00000152404	CWF19L2	1	complement(98766109..98885671)	119563		1.43915	1.5177	0.0766641	0.0182429
ENSCSAG00000003027.1	ENSG00000137760	ALKBH8	1	complement(98931375..98991732)	60358		1.02501	0.63457	-0.691791	0.126064
ENSCSAG00000003020.1	NA	NA	1	99019254..99019981	728		0	0
ENSCSAG00000003018.1	ENSG00000110675	ELMOD1	1	99046421..99094803	48383		0.0159838	0.0173034	0.114437	0
ENSCSAG00000000601.1	ENSG00000170290	SLN	1	complement(99138691..99138783)	93		0	0
ENSCSAG00000003013.1	ENSG00000110660	SLC35F2	1	complement(99226960..99291453)	64494		0.740443	0.616592	-0.264074	0.033234
ENSCSAG00000003008.1	ENSG00000179331	RAB39A	1	99353291..99387262	33972		1.22927	1.26914	0.0460504	0.0200643
ENSCSAG00000003003.1	ENSG00000166266	CUL5	1	99432706..99534888	102183		3.51167	3.51891	0.00297072	0.00386646
ENSCSAG00000002996.1	ENSG00000075239	ACAT1	1	99552838..99579914	27077		8.91818	8.54905	-0.0609847	0.0320469
ENSCSAG00000002976.1	ENSG00000149308	NPAT	1	complement(99591416..99652830)	61415		1.98641	2.33442	0.232901	0.0497241
ENSCSAG00000002971.1	ENSG00000149311	ATM	1	99658435..99786788	128354		3.10444	3.38028	0.122813	0.0386734
ENSCSAG00000002961.1	ENSG00000166323	C11orf65	1	complement(99804218..99827182)	22965		0.286238	0.0911374	-1.6511	0.124752
ENSCSAG00000002956.1	ENSG00000178202	KDELC2	1	complement(99887908..99912155)	24248		5.90024	9.44288	0.678453	0.435121
ENSCSAG00000002951.1	ENSG00000110723	EXPH5	1	complement(99923343..99957454)	34112		4.35279	7.43633	0.772649	0.445477
ENSCSAG00000002948.1	ENSG00000178105	DDX10	1	100089218..100357073	267856		0.847385	0.75325	-0.16989	0.00184425
ENSCSAG00000000600.1	ENSG00000100442	FKBP3	1	100674396..100675070	675		219.115	201.545	-0.120583	0.407004
ENSCSAG00000000599.1	ENSG00000185742	C11orf87	1	100840648..100841241	594		0	0
ENSCSAG00000002945.1	ENSG00000149289	ZC3H12C	1	101453528..101525596	72069		1.47546	1.11518	-0.403888	0.0974665
ENSCSAG00000002938.1	ENSG00000137710	RDX	1	complement(101558489..101623093)	64605		9.95337	10.95	0.137672	0.0836885
ENSCSAG00000002924.1	ENSG00000137714	FDX1	1	101777678..101812730	35053		0.915582	1.0449	0.190609	0.0237594
ENSCSAG00000002920.1	ENSG00000137727	ARHGAP20	1	complement(101922615..102046661)	124047		0.0124686	0.00674896	-0.885563	0
ENSCSAG00000002917.1	ENSG00000150750	C11orf53	1	102622656..102624875	2220		0	0
ENSCSAG00000002915.1	ENSG00000214290	COLCA2	1	102637125..102645755	8631		1.27681	2.90994	1.18844	0.357222
ENSCSAG00000002913.1	ENSG00000110777	POU2AF1	1	complement(102692524..102695880)	3357		0	0
ENSCSAG00000002909.1	NA	NA	1	102793644..102796784	3141		0	0
ENSCSAG00000002908.1	ENSG00000137707	BTG4	1	complement(102828923..102832544)	3622		0.960812	1.50241	0.644952	0.121089
ENSCSAG00000002907.1	ENSG00000183644	C11orf88	1	102848429..102874665	26237		0	0.0717946
ENSCSAG00000002901.1	ENSG00000204381	LAYN	1	102879428..102899743	20316		12.1525	14.4126	0.246075	0.182336
ENSCSAG00000002892.1	ENSG00000170145	SIK2	1	102944393..103068823	124431		1.50715	1.92593	0.353728	0.0787185
ENSCSAG00000002887.1	ENSG00000137713	PPP2R1B	1	complement(103061695..103110060)	48366		4.18125	4.2235	0.0145076	0.00423728
ENSCSAG00000002882.1	ENSG00000086848	ALG9	1	complement(103130293..103209042)	78750		0.680054	0.975391	0.520331	0.0850486
ENSCSAG00000002878.1	ENSG00000255561	FDXACB1	1	complement(103225050..103229138)	4089		3.54616	4.35076	0.29501	0.120523
ENSCSAG00000002874.1	ENSG00000137720	C11orf1	1	103231439..103233876	2438		4.28227	8.41309	0.97426	0.592587
ENSCSAG00000002867.1	ENSG00000109846	CRYAB	1	complement(103258856..103261792)	2937		17.9052	51.6651	1.52881	4.30511
ENSCSAG00000002865.1	ENSG00000254445	HSPB2-C11orf52	1	103262897..103263952	1056		0	0.396396
ENSCSAG00000002861.1	ENSG00000149300	C11orf52	1	103268992..103275642	6651		0.668583	1.22727	0.876278	0.142164
ENSCSAG00000002858.1	ENSG00000150764	DIXDC1	1	103286502..103373550	87049		1.30817	1.33923	0.0338471	0.00235234
ENSCSAG00000002846.1	ENSG00000150768	DLAT	1	103380426..103417844	37419		3.31709	3.04278	-0.124529	0.0321937
ENSCSAG00000002827.1	ENSG00000150773	PIH1D2	1	complement(103423183..103429773)	6591		0.410668	1.30195	1.66463	0.307581
ENSCSAG00000002825.1	ENSG00000150776	C11orf57	1	103432224..103439817	7594		14.3589	17.7216	0.303561	0.257783
ENSCSAG00000002824.1	ENSG00000150779	TIMM8B	1	complement(103442144..103443611)	1468		7.37524	15.1127	1.035	1.0028
ENSCSAG00000002821.1_1	NA	NA	1	103443752..103516515	72764		1.95292	1.66543	-0.229744	0.0410759
ENSCSAG00000002819.1	ENSG00000150782	IL18	1	complement(103485896..103497747)	11852		1.27238	1.55401	0.288467	0.0626188
ENSCSAG00000002821.1_2	NA	NA	1	103515020..103517917	2898		0.133428	0.361106	1.43637	0.172137
ENSCSAG00000002818.1	ENSG00000197580	BCO2	1	103521658..103565659	44002		0.751342	0.780072	0.0541369	0.0273349
ENSCSAG00000002816.1	ENSG00000150787	PTS	1	103574478..103581690	7213		2.25153	2.46642	0.131511	0.0471534
ENSCSAG00000000598.1	NA	NA	1	103610426..103610524	99		0	0
ENSCSAG00000002814.1	ENSG00000149294	NCAM1	1	104575596..104644117	68522		4.45519	8.45778	0.924791	0.586131
ENSCSAG00000002812.1	ENSG00000149292	TTC12	1	104676934..104728663	51730		3.31135	3.91648	0.242138	0.0799891
ENSCSAG00000002807.1	ENSG00000149295	DRD2	1	complement(104775746..104789893)	14148		0	0.0295868
ENSCSAG00000002803.1	ENSG00000166682	TMPRSS5	1	complement(105060036..105071835)	11800		0.0327689	0.0709482	1.11444	0.123881
ENSCSAG00000002794.1	ENSG00000086827	ZW10	1	complement(105109040..105152813)	43774		3.40969	3.86808	0.181976	0.0644665
ENSCSAG00000000597.1	ENSG00000228607	CLDN25	1	105158252..105158938	687		0	0
ENSCSAG00000002785.1	ENSG00000048028	USP28	1	complement(105176496..105257100)	80605		1.43914	1.63584	0.184827	0.0391414
ENSCSAG00000002782.1	NA	NA	1	complement(105199788..105200802)	1015		0	0
ENSCSAG00000002779.1	ENSG00000149305	HTR3B	1	105288865..105328714	39850		0	0
ENSCSAG00000002771.1	ENSG00000166736	HTR3A	1	105359831..105374664	14834		0	0
ENSCSAG00000002761.1	ENSG00000109906	ZBTB16	1	105450084..105643344	193261		0	0.00216595
ENSCSAG00000002757.1	ENSG00000166741	NNMT	1	105691022..105708402	17381		0.0556172	0.0240834	-1.20749	0.123881
ENSCSAG00000000596.1	ENSG00000180425	C11orf71	1	complement(105805568..105805951)	384		2.01392	6.54054	1.6994	0.925132
ENSCSAG00000002756.1	ENSG00000076053	RBM7	1	105806292..105812942	6651		13.6623	18.0944	0.405339	0.368503
ENSCSAG00000002754.1	ENSG00000076043	REXO2	1	105845229..105856196	10968		19.866	15.3042	-0.376376	0.353009
ENSCSAG00000002753.1	ENSG00000095110	NXPE1	1	complement(105923669..105932274)	8606		0	0
ENSCSAG00000002750.1	ENSG00000137634	NXPE4	1	complement(105957932..105980136)	22205		0	0
ENSCSAG00000002745.1	ENSG00000204361	NXPE2	1	106042347..106071176	28830		0.00670609	0.0072597	0.114437	0
ENSCSAG00000002740.1	ENSG00000182985	CADM1	1	complement(106542111..106597353)	55243		0.706949	1.43969	1.02608	0.198654
ENSCSAG00000002732.1	ENSG00000137656	BUD13	1	complement(108114197..108138465)	24269		3.12283	3.45824	0.147186	0.0531788
ENSCSAG00000002722.1	ENSG00000109917	ZPR1	1	complement(108144609..108153480)	8872		10.9395	11.2056	0.0346775	0.0231545
ENSCSAG00000002717.1	ENSG00000110243	APOA5	1	complement(108155641..108157375)	1735		0	0.361897
ENSCSAG00000002712.1	ENSG00000110244	APOA4	1	complement(108187165..108189587)	2423		0	0
ENSCSAG00000002711.1	ENSG00000110245	APOC3	1	108196952..108199087	2136		0	0
ENSCSAG00000002709.1	ENSG00000118137	APOA1	1	complement(108202024..108203589)	1566		0	0
ENSCSAG00000002703.1	ENSG00000160584	SIK3	1	complement(108212114..108470927)	258814		2.20891	1.46694	-0.590522	0.148666
ENSCSAG00000002695.1	ENSG00000168092	PAFAH1B2	1	108522769..108539161	16393		8.8218	9.23088	0.0653948	0.0359272
ENSCSAG00000002692.1	ENSG00000149577	SIDT2	1	108550607..108567092	16486		2.41583	3.96098	0.713339	0.272764
ENSCSAG00000002690.1	ENSG00000149591	TAGLN	1	108574007..108575348	1342		4.75418	19.3389	2.02424	2.54225
ENSCSAG00000002686.1	ENSG00000160613	PCSK7	1	complement(108576998..108600508)	23511		2.95214	3.73888	0.340843	0.133062
ENSCSAG00000002685.1	ENSG00000167257	RNF214	1	108604747..108657951	53205		1.99133	2.09671	0.074397	0.0144008
ENSCSAG00000002684.1	ENSG00000186318	BACE1	1	complement(108662351..108689423)	27073		1.14975	2.0796	0.854983	0.235979
ENSCSAG00000002683.1	ENSG00000110274	CEP164	1	108712834..108786992	74159		2.00222	1.94455	-0.0421649	0.00291961
ENSCSAG00000002669.1	ENSG00000177103	DSCAML1	1	complement(108802452..108906272)	103821		0	0.00403188
ENSCSAG00000002643.1	NA	NA	1	complement(109146054..109166564)	20511		0	0
ENSCSAG00000002641.1	ENSG00000137731	FXYD2	1	complement(109187460..109194654)	7195		2.28403	5.29424	1.21284	0.551532
ENSCSAG00000002638.1	ENSG00000137726	FXYD6	1	complement(109206421..109209424)	3004		0	0.48771
ENSCSAG00000002630.1	ENSG00000137747	TMPRSS13	1	complement(109270750..109289189)	18440		0	0.0227003
ENSCSAG00000002623.1	ENSG00000110324	IL10RA	1	109357176..109370700	13525		0.057179	0
ENSCSAG00000002620.1	ENSG00000137648	TMPRSS4	1	109470496..109495224	24729		0	0
ENSCSAG00000002614.1	ENSG00000177098	SCN4B	1	complement(109511019..109528353)	17335		0	0.0603684
ENSCSAG00000002611.1	ENSG00000149575	SCN2B	1	complement(109542768..109552559)	9792		0	0
ENSCSAG00000002608.1	ENSG00000160593	JAML	1	complement(109570857..109591538)	20682		0.00934806	0.0505989	2.43637	0.123881
ENSCSAG00000002606.1	ENSG00000160588	MPZL3	1	complement(109609401..109631858)	22458		0.189394	0.195709	0.0473232	0.00092115
ENSCSAG00000002604.1	ENSG00000149573	MPZL2	1	complement(109637820..109644915)	7096		0	0.0589902
ENSCSAG00000002602.1	ENSG00000198851	CD3E	1	109681489..109692157	10669		0.0181213	0
ENSCSAG00000002600.1	ENSG00000167286	CD3D	1	complement(109715236..109719444)	4209		0	0.0497261
ENSCSAG00000002599.1	ENSG00000160654	CD3G	1	109721165..109729441	8277		0.0233583	0
ENSCSAG00000002597.1	ENSG00000110344	UBE4A	1	109742092..109773849	31758		4.97374	6.63651	0.416093	0.201249
ENSCSAG00000002594.1	NA	NA	1	complement(109776459..109779095)	2637		0.293268	0.476216	0.6994	0.0831207
ENSCSAG00000002592.1	ENSG00000249222	ATP5L2	1	109779094..109788992	9899		0.83983	0.930303	0.147604	0.0253927
ENSCSAG00000002585.1	ENSG00000118058	KMT2A	1	109857189..109908113	50925		13.9825	14.1669	0.0188973	0.0120623
ENSCSAG00000002578.1	ENSG00000172425	TTC36	1	109913430..109917024	3595		0.322676	0.465752	0.529475	0.0831207
ENSCSAG00000002575.1	ENSG00000149582	TMEM25	1	109917509..109920691	3183		5.22367	7.82481	0.58299	0.33299
ENSCSAG00000002571.1	ENSG00000118096	IFT46	1	complement(109937837..109952430)	14594		4.26575	4.66093	0.127816	0.0571318
ENSCSAG00000002570.1	ENSG00000095139	ARCN1	1	109964279..109995680	31402		13.7728	13.8167	0.00459225	0.00558371
ENSCSAG00000002568.1	ENSG00000019144	PHLDB1	1	110009052..110051961	42910		33.3101	33.4651	0.00669635	0.00509723
ENSCSAG00000002566.1	ENSG00000118094	TREH	1	complement(110053438..110081625)	28188		0.4664	0.415802	-0.165671	0.0395614
ENSCSAG00000002564.1	ENSG00000110367	DDX6	1	complement(110135478..110167196)	31719		8.26522	11.1514	0.432103	0.294736
ENSCSAG00000002561.1	ENSG00000160683	CXCR5	1	110254723..110265597	10875		0.0355562	0
ENSCSAG00000002560.1	ENSG00000186174	BCL9L	1	complement(110269369..110281544)	12176		20.1816	15.5563	-0.375537	0.359842
ENSCSAG00000002559.1	ENSG00000110375	UPK2	1	110333624..110335502	1879		0	0
ENSCSAG00000002556.1	ENSG00000176302	FOXR1	1	110349475..110359345	9871		0	0
ENSCSAG00000002552.1	ENSG00000186166	CCDC84	1	110371975..110383132	11158		1.69806	1.857	0.129084	0.0351008
ENSCSAG00000002549.1	NA	NA	1	complement(110388395..110389390)	996		125.591	150.459	0.260631	0.870236
ENSCSAG00000002546.1	ENSG00000196655	TRAPPC4	1	110389914..110394870	4957		7.0985	7.26228	0.0329075	0.0129303
ENSCSAG00000002544.1	ENSG00000137700	SLC37A4	1	complement(110396689..110401163)	4475		6.999	8.5122	0.282382	0.145452
ENSCSAG00000002541.1	ENSG00000149428	HYOU1	1	complement(110419899..110430551)	10653		36.9868	41.0028	0.148714	0.190689
ENSCSAG00000002540.1	ENSG00000160695	VPS11	1	110440753..110454743	13991		6.50858	8.78117	0.432071	0.24614
ENSCSAG00000002535.1	ENSG00000256269	HMBS	1	110458122..110466095	7974		3.75811	3.43842	-0.128264	0.0307555
ENSCSAG00000000595.1	ENSG00000188486	H2AFX	1	complement(110467775..110468206)	432		113.227	124.028	0.131444	0.315968
ENSCSAG00000002531.1	ENSG00000172269	DPAGT1	1	complement(110469794..110474440)	4647		5.367	8.24217	0.61891	0.372183
ENSCSAG00000002528.1	ENSG00000172375	C2CD2L	1	110481084..110489550	8467		2.85427	2.05169	-0.476307	0.127881
ENSCSAG00000002522.1	ENSG00000172273	HINFP	1	110500576..110509296	8721		3.43621	3.35989	-0.032404	0.00381058
ENSCSAG00000002519.1	ENSG00000172350	ABCG4	1	110524958..110536205	11248		0.0859427	0.037215	-1.20749	0.123881
ENSCSAG00000002514.1	ENSG00000160703	NLRX1	1	110546837..110559277	12441		3.72967	4.3572	0.224355	0.088887
ENSCSAG00000002510.1	ENSG00000172367	PDZD3	1	110561738..110565367	3630		0	0.23063
ENSCSAG00000002508.1	ENSG00000248712	CCDC153	1	complement(110566174..110571880)	5707		0	0
ENSCSAG00000002505.1	ENSG00000110395	CBL	1	110581182..110674481	93300		1.75516	1.38634	-0.340318	0.0660308
ENSCSAG00000002503.1	ENSG00000076706	MCAM	1	complement(110684458..110691677)	7220		6.29281	15.19	1.27134	1.26109
ENSCSAG00000000594.1	ENSG00000173456	RNF26	1	110714081..110715379	1299		47.1807	59.2928	0.32966	0.615115
ENSCSAG00000002500.1	ENSG00000223953	C1QTNF5	1	complement(110718294..110719361)	1068		3.62054	5.48719	0.599864	0.270218
ENSCSAG00000002497.1	ENSG00000235718	MFRP	1	complement(110720530..110725483)	4954		0	0.0844962
ENSCSAG00000002490.1	ENSG00000036672	USP2	1	complement(110734737..110741955)	7219		0.374943	0.637836	0.766514	0.0733293
ENSCSAG00000002488.1	ENSG00000154096	THY1	1	complement(110787835..110789342)	1508		1.28207	2.77582	1.11444	0.334134
ENSCSAG00000002486.1	ENSG00000110400	NECTIN1	1	complement(111050131..111116255)	66125		0.0643237	0.0759642	0.239968	0.000651139
ENSCSAG00000002483.1	ENSG00000137699	TRIM29	1	complement(111509561..111536280)	26720		0.0289426	0.0469979	0.6994	0
ENSCSAG00000002480.1	ENSG00000184232	OAF	1	111615404..111633485	18082		1.32583	1.00702	-0.396815	0.0766005
ENSCSAG00000002476.1	ENSG00000137709	POU2F3	1	111705560..111727422	21863		0.0442155	0.0191462	-1.20749	0
ENSCSAG00000002472.1	ENSG00000181264	TMEM136	1	111736018..111738719	2702		2.71902	3.25332	0.258827	0.0891653
ENSCSAG00000002470.1	ENSG00000196914	ARHGEF12	1	111745334..111889820	144487		8.56645	8.27124	-0.0505945	0.0234772
ENSCSAG00000000593.1	NA	NA	1	complement(111865364..111865531)	168		1.15081	3.73745	1.6994	0.647746
ENSCSAG00000002464.1	NA	NA	1	111917414..111920643	3230		0	0.0647979
ENSCSAG00000002460.1	ENSG00000149403	GRIK4	1	112230699..112422396	191698		0.0211795	0.0272952	0.365976	0
ENSCSAG00000002453.1	ENSG00000154114	TBCEL	1	112471438..112511647	40210		0.879896	0.791175	-0.153335	0.029408
ENSCSAG00000002447.1	ENSG00000109927	TECTA	1	112527558..112611071	83514		0.983884	0.862109	-0.190617	0.0279937
ENSCSAG00000002441.1	ENSG00000109929	SC5D	1	112715486..112719722	4237		12.594	11.312	-0.154883	0.0936211
ENSCSAG00000002437.1	ENSG00000137642	SORL1	1	112877176..113058020	180845		0.0192433	0.0300905	0.644952	0
ENSCSAG00000000592.1	NA	NA	1	complement(113070419..113070736)	318		41.9504	46.0717	0.135196	0.180554
ENSCSAG00000002430.1	ENSG00000259571	BLID	1	complement(113536332..113536810)	479		0	0
ENSCSAG00000002428.1	ENSG00000154127	UBASH3B	1	114054580..114214301	159722		1.86652	0.851749	-1.13185	0.262789
ENSCSAG00000002423.1	ENSG00000109943	CRTAM	1	114234357..114264545	30189		0	0.00693289
ENSCSAG00000002416.1	ENSG00000109944	C11orf63	1	114279277..114348404	69128		0.556562	0.696365	0.323303	0.0297017
ENSCSAG00000002413.1	ENSG00000188909	BSX	1	complement(114368217..114372282)	4066		0	0
ENSCSAG00000002411.1	ENSG00000109971	HSPA8	1	complement(114447592..114451562)	3971		1184.51	1281.29	0.11331	1.29054
ENSCSAG00000002410.1	ENSG00000166250	CLMP	1	complement(114462833..114574813)	111981		0.169198	0.0822378	-1.04084	0.0687803
ENSCSAG00000002406.1	ENSG00000023171	GRAMD1B	1	114822815..115022716	199902		0.528068	0.591554	0.163787	0.0326808
ENSCSAG00000002404.1	ENSG00000166257	SCN3B	1	complement(115034530..115057031)	22502		0.274943	0.520871	0.921792	0.0831207
ENSCSAG00000002403.1	ENSG00000166261	ZNF202	1	complement(115133693..115138792)	5100		4.73864	4.30906	-0.137101	0.0535481
ENSCSAG00000000591.1	ENSG00000221931	OR6X1	1	complement(115162700..115163638)	939		0	0
ENSCSAG00000002400.1	ENSG00000204300	TMEM225	1	complement(115195646..115198074)	2429		0	0
ENSCSAG00000000590.1	ENSG00000181518	OR8D4	1	115220148..115221089	942		0	0
ENSCSAG00000000589.1	ENSG00000171014	OR4D5	1	115241918..115242874	957		0	0
ENSCSAG00000002399.1	ENSG00000236981	OR10G9	1	115269044..115270018	975		0	0
ENSCSAG00000000588.1	ENSG00000234560	OR10G8	1	115275693..115276628	936		0	0
ENSCSAG00000000587.1	ENSG00000182634	OR10G7	1	complement(115289841..115290776)	936		0	0
ENSCSAG00000002396.1	ENSG00000110002	VWA5A	1	115351556..115371704	20149		1.83271	4.477	1.28855	0.543732
ENSCSAG00000002392.1	ENSG00000197309	OR10D3	1	115423113..115607000	183888		0.00210277	0.00455271	1.11444	0
ENSCSAG00000002391.1	ENSG00000204293	OR8B2	1	complement(115540403..115541452)	1050		0	0
ENSCSAG00000002388.1	ENSG00000280090	OR8B4	1	complement(115569269..115570267)	999		0	0
ENSCSAG00000000586.1	ENSG00000197125	OR8B8	1	complement(115586687..115587622)	936		0	0
ENSCSAG00000002387.1	ENSG00000170953	OR8B12	1	complement(115691167..115692300)	1134		0	0
ENSCSAG00000000585.1	ENSG00000196119	OR8A1	1	115716545..115717525	981		0	0
ENSCSAG00000002385.1	ENSG00000154143	PANX3	1	115757901..115766295	8395		0	0
ENSCSAG00000002382.1	ENSG00000154144	TBRG1	1	115768576..115777870	9295		6.15682	7.16046	0.217867	0.110943
ENSCSAG00000002381.1	ENSG00000110013	SIAE	1	complement(115782964..115820252)	37289		1.14066	2.14972	0.914278	0.260152
ENSCSAG00000002379.1	ENSG00000064199	SPA17	1	115821807..115844110	22304		0.823484	1.37004	0.734406	0.1611
ENSCSAG00000000584.1	ENSG00000154146	NRGN	1	115894095..115894313	219		3.53126	7.64556	1.11444	0.669772
ENSCSAG00000002377.1	ENSG00000019102	VSIG2	1	complement(115896167..115900689)	4523		0.0854904	0.185096	1.11444	0.067151
ENSCSAG00000002375.1	ENSG00000149564	ESAM	1	complement(115902222..115910932)	8711		0.532669	0.576642	0.114437	0.0326808
ENSCSAG00000002372.1	ENSG00000120458	MSANTD2	1	complement(115916057..115948861)	32805		3.15303	3.1645	0.00523862	0.0102734
ENSCSAG00000002362.1	ENSG00000154134	ROBO3	1	116008742..116024474	15733		0.626719	1.21058	0.949807	0.181545
ENSCSAG00000002341.1	ENSG00000154133	ROBO4	1	complement(116027899..116041071)	13173		0	0
ENSCSAG00000002337.1	NA	NA	1	116034854..116035324	471		0	0
ENSCSAG00000002336.1	ENSG00000165478	HEPACAM	1	complement(116065089..116079684)	14596		0.0264917	0.0573574	1.11444	0.123881
ENSCSAG00000002331.1	ENSG00000149548	CCDC15	1	116120560..116202615	82056		0.558409	0.448917	-0.314874	0.0359414
ENSCSAG00000002323.1	ENSG00000134955	SLC37A2	1	116223248..116247977	24730		0.156358	0.152339	-0.0375657	0.00092115
ENSCSAG00000002313.1	ENSG00000150433	TMEM218	1	complement(116258133..116262811)	4679		1.98336	3.22064	0.6994	0.218211
ENSCSAG00000002312.1	ENSG00000165495	PKNOX2	1	116523593..116602779	79187		0	0.0158584
ENSCSAG00000002308.1	ENSG00000149557	FEZ1	1	complement(116618178..116662238)	44061		0.00877586	0.0332512	1.92179	0
ENSCSAG00000002304.1	ENSG00000149547	EI24	1	116715010..116726216	11207		4.08859	6.14426	0.587638	0.282946
ENSCSAG00000002298.1	ENSG00000134910	STT3A	1	116737500..116762231	24732		19.379	24.9224	0.362947	0.390232
ENSCSAG00000002294.1	ENSG00000149554	CHEK1	1	116768459..116797659	29201		3.07209	4.32198	0.492471	0.175745
ENSCSAG00000002291.1	ENSG00000236027	PATE3	1	116796896..116952968	156073		0.444714	0.527021	0.244983	0.0366016
ENSCSAG00000002289.1	ENSG00000134940	ACRV1	1	complement(116812726..116821073)	8348		0	0
ENSCSAG00000002287.1	ENSG00000171053	PATE1	1	116906146..116907183	1038		0	0
ENSCSAG00000002285.1	ENSG00000196844	PATE2	1	complement(116932942..116934363)	1422		0	0
ENSCSAG00000002282.1	ENSG00000237353	PATE4	1	116996723..117001796	5074		0	0
ENSCSAG00000002281.1	ENSG00000110060	PUS3	1	complement(117025009..117027510)	2502		17.6955	19.9092	0.170051	0.145966
ENSCSAG00000000583.1	ENSG00000198331	HYLS1	1	117030588..117031484	897		18.5362	27.533	0.570816	0.723002
ENSCSAG00000002279.1	ENSG00000109832	DDX25	1	117035310..117053494	18185		0.031895	0.0230187	-0.470525	0
ENSCSAG00000002277.1	ENSG00000064309	CDON	1	complement(117092178..117152030)	59853		0.704182	0.653911	-0.106852	0.00172491
ENSCSAG00000002274.1	ENSG00000165526	RPUSD4	1	complement(117330040..117338679)	8640		3.35654	4.11811	0.29501	0.10939
ENSCSAG00000002272.1	ENSG00000197798	FAM118B	1	117361188..117387567	26380		1.3192	1.85654	0.492949	0.129131
ENSCSAG00000002271.1	ENSG00000182934	SRPRA	1	complement(117389315..117394186)	4872		42.3817	43.0881	0.0238474	0.028667
ENSCSAG00000002267.1	ENSG00000110074	FOXRED1	1	117394587..117404258	9672		6.95628	10.2355	0.55719	0.374751
ENSCSAG00000002260.1	ENSG00000150455	TIRAP	1	117417593..117420356	2764		2.0285	1.89306	-0.0996874	0.0209006
ENSCSAG00000002258.1	NA	NA	1	complement(117421135..117431220)	10086		0.613402	0.145259	-2.07821	0.260463
ENSCSAG00000002256.1	ENSG00000110063	DCPS	1	117431036..117470354	39319		1.84392	1.64482	-0.164846	0.0217644
ENSCSAG00000002253.1	ENSG00000110080	ST3GAL4	1	117535028..117542671	7644		1.59343	3.39519	1.09135	0.371029
ENSCSAG00000002248.1	ENSG00000149571	KIRREL3	1	complement(117554472..117687521)	133050		0.00145311	0.00629228	2.11444	0
ENSCSAG00000002244.1	NA	NA	1	117782766..117808159	25394		0	0
ENSCSAG00000002243.1	ENSG00000134954	ETS1	1	complement(119592036..119651893)	59858		5.32614	3.26928	-0.704116	0.311654
ENSCSAG00000002240.1	ENSG00000151702	FLI1	1	119827222..119943943	116722		0.265022	0.184692	-0.52099	0.052915
ENSCSAG00000002237.1	ENSG00000151704	KCNJ1	1	complement(119972387..119986117)	13731		0.323847	0.563979	0.800329	0.122327
ENSCSAG00000002236.1	ENSG00000120457	KCNJ5	1	120046066..120055887	9822		0	0.170472
ENSCSAG00000002233.1	ENSG00000120471	TP53AIP1	1	complement(120077714..120080106)	2393		0	0
ENSCSAG00000002226.1	ENSG00000134909	ARHGAP32	1	complement(120112042..120329370)	217329		0.644073	0.503671	-0.354741	0.0359414
ENSCSAG00000002210.1	ENSG00000043039	BARX2	1	120572213..120586830	14618		0	0
ENSCSAG00000002209.1	ENSG00000151715	TMEM45B	1	120924597..120930388	5792		0.367179	0.32522	-0.175069	0.044727
ENSCSAG00000002206.1	ENSG00000170322	NFRKB	1	complement(120936104..120965332)	29229		2.25556	2.48473	0.139601	0.0471534
ENSCSAG00000002202.1	ENSG00000170325	PRDM10	1	complement(120982993..121044928)	61936		0.849063	0.851571	0.00425448	0.0253927
ENSCSAG00000000582.1	NA	NA	1	complement(121109495..121109851)	357		0	0
ENSCSAG00000002191.1	ENSG00000084234	APLP2	1	121150448..121223182	72735		34.4091	54.5551	0.664925	1.48381
ENSCSAG00000002186.1	ENSG00000149418	ST14	1	121238853..121290007	51155		0.00377943	0.0695543	4.2019	0.123881
ENSCSAG00000002180.1	ENSG00000196323	ZBTB44	1	complement(121314379..121341776)	27398		4.66441	6.66897	0.515769	0.26668
ENSCSAG00000002174.1	ENSG00000134917	ADAMTS8	1	complement(121465883..121489200)	23318		0.0331652	0.502643	3.92179	0.319211
ENSCSAG00000002160.1	ENSG00000166106	ADAMTS15	1	121510849..121535609	24761		0.187395	0.524067	1.48367	0.14142
ENSCSAG00000000430.1	NA	NA	1	121730216..121730425	210		0	0
ENSCSAG00000002150.1	ENSG00000120451	SNX19	1	complement(121930165..121967538)	37374		7.27845	8.87052	0.285387	0.164943
ENSCSAG00000002149.1	ENSG00000182667	NTM	1	123182643..123376604	193962		0.00199355	0.0118697	2.57387	0
ENSCSAG00000002147.1	ENSG00000183715	OPCML	1	complement(123451729..123698067)	246339		0.0078484	0.00339852	-1.20749	0
ENSCSAG00000002146.1	ENSG00000166118	SPATA19	1	complement(124918159..124921722)	3564		0.0542471	0
ENSCSAG00000002140.1	ENSG00000080854	IGSF9B	1	complement(124974027..125021131)	47105		1.17796	1.17301	-0.00607541	0.00225982
ENSCSAG00000002134.1	ENSG00000166086	JAM3	1	125200563..125211322	10760		7.38488	10.8733	0.558147	0.373433
ENSCSAG00000002129.1	ENSG00000151503	NCAPD3	1	complement(125215039..125284315)	69277		6.10622	5.71604	-0.0952633	0.0477427
ENSCSAG00000002124.1	ENSG00000151502	VPS26B	1	125285511..125305549	20039		4.52492	5.04469	0.156873	0.0672148
ENSCSAG00000002119.1	ENSG00000151500	THYN1	1	complement(125308436..125313156)	4721		17.4867	16.359	-0.0961779	0.0735012
ENSCSAG00000002115.1	ENSG00000151498	ACAD8	1	125314575..125326421	11847		2.56216	2.915	0.186139	0.0428772
ENSCSAG00000002114.1	ENSG00000166105	GLB1L3	1	125360454..125400102	39649		12.2295	11.8402	-0.0466703	0.0292483
ENSCSAG00000002106.1	ENSG00000149328	GLB1L2	1	125411787..125454965	43179		2.27012	3.12644	0.461751	0.132037
ENSCSAG00000002100.1	ENSG00000109956	B3GAT1	1	complement(125460617..125466808)	6192		0	0.0676024
ENSCSAG00000016945.1	ENSG00000072135	PTPN18	10	complement(36404..53174)	16771		1.47559	2.23387	0.598253	0.141611
ENSCSAG00000016928.1	ENSG00000136718	IMP4	10	complement(62177..65690)	3514		5.33684	6.2539	0.22877	0.107944
ENSCSAG00000016921.1	ENSG00000136710	CCDC115	10	66429..69834	3406		6.0737	4.85451	-0.323249	0.137468
ENSCSAG00000016920.1	ENSG00000152086	TUBA3E	10	115126..121949	6824		0	0.42939
ENSCSAG00000016915.1	ENSG00000152082	MZT2B	10	complement(123156..131431)	8276		4.34517	5.96836	0.457922	0.217922
ENSCSAG00000016911.1	ENSG00000136699	SMPD4	10	139830..161095	21266		7.21853	6.43658	-0.165411	0.0768223
ENSCSAG00000016891.1	ENSG00000163040	CCDC74A	10	169212..175475	6264		2.40745	4.7446	0.978782	0.424253
ENSCSAG00000016886.1	ENSG00000136720	HS6ST1	10	1918187..1968397	50211		0.770097	0.896196	0.218774	0.0253927
ENSCSAG00000016881.1	ENSG00000136731	UGGT1	10	complement(2041776..2139576)	97801		6.77462	5.95356	-0.186386	0.0795512
ENSCSAG00000016870.1	ENSG00000136715	SAP130	10	2198270..2278864	80595		3.04416	3.1864	0.0658806	0.0248936
ENSCSAG00000016863.1	ENSG00000144233	AMMECR1L	10	2345002..2354796	9795		3.63185	4.74364	0.385291	0.162662
ENSCSAG00000016861.1	ENSG00000144231	POLR2D	10	2362004..2370535	8532		4.60002	5.34772	0.217286	0.091248
ENSCSAG00000016859.1	ENSG00000136709	WDR33	10	2439617..2510823	71207		5.73708	5.61402	-0.0312827	0.0154657
ENSCSAG00000018638.1	ENSG00000173349	SFT2D3	10	complement(2514945..2515589)	645		0	0
ENSCSAG00000016853.1	ENSG00000072163	LIMS2	10	2543242..2577322	34081		0.0283643	0.036847	0.377472	0
ENSCSAG00000016845.1	ENSG00000144230	GPR17	10	complement(2565010..2566778)	1769		0	0
ENSCSAG00000016842.1	ENSG00000163166	IWS1	10	2689273..2730122	40850		11.0654	8.81763	-0.32759	0.20436
ENSCSAG00000016837.1	ENSG00000115718	PROC	10	complement(2789532..2799531)	10000		0.270671	0.648821	1.26128	0.160043
ENSCSAG00000016832.1	ENSG00000169967	MAP3K2	10	2877009..2912897	35889		4.24501	4.25721	0.00413823	0.00771136
ENSCSAG00000016827.1	ENSG00000163161	ERCC3	10	2926509..2963478	36970		5.36029	5.72354	0.0945965	0.038564
ENSCSAG00000016822.1	ENSG00000186684	CYP27C1	10	3016992..3034072	17081		0.0113188	0.0122532	0.114437	0
ENSCSAG00000016816.1	ENSG00000136717	BIN1	10	3114157..3173018	58862		3.05137	2.9797	-0.034291	0.00357847
ENSCSAG00000016809.1	ENSG00000237524	AC114783.1	10	complement(3329744..3332211)	2468		0	0
ENSCSAG00000016805.1	ENSG00000136732	GYPC	10	complement(3532674..3537866)	5193		4.31871	6.65011	0.622779	0.321037
ENSCSAG00000016779.1	ENSG00000155052	CNTNAP5	10	complement(5353111..5842461)	489351		0.00237053	0.00384933	0.6994	0
ENSCSAG00000016712.1	ENSG00000211460	TSN	10	complement(8532350..8541609)	9260		11.1075	13.8326	0.316543	0.229363
ENSCSAG00000016704.1	ENSG00000155438	NIFK	10	8554619..8563817	9199		15.1534	17.6102	0.216772	0.175783
ENSCSAG00000016694.1	ENSG00000074054	CLASP1	10	8681457..8943797	262341		1.6766	1.27569	-0.394259	0.0905397
ENSCSAG00000016679.1	ENSG00000115112	TFCP2L1	10	9011084..9072084	61001		0.345465	0.593571	0.780881	0.122327
ENSCSAG00000016668.1	ENSG00000074047	GLI2	10	complement(9304645..9369115)	64471		0.368854	0.405797	0.137707	0.00130328
ENSCSAG00000016648.1	ENSG00000163083	INHBB	10	complement(9944949..9948416)	3468		0.0557487	0
ENSCSAG00000016644.1	ENSG00000144118	RALB	10	complement(10001282..10016422)	15141		3.07735	3.16551	0.0407518	0.0102734
ENSCSAG00000018639.1	ENSG00000226479	TMEM185B	10	10069244..10070296	1053		41.1276	46.3117	0.171269	0.234251
ENSCSAG00000016641.1	ENSG00000115109	EPB41L5	10	complement(10121619..10282392)	160774		0.923548	0.920379	-0.0049587	0.00195637
ENSCSAG00000016630.1	ENSG00000088179	PTPN4	10	complement(10328766..10495971)	167206		1.07418	0.894988	-0.263298	0.0540894
ENSCSAG00000018640.1	ENSG00000144120	TMEM177	10	complement(10633435..10634370)	936		7.02291	5.5902	-0.329169	0.165926
ENSCSAG00000016617.1	ENSG00000163075	CFAP221	10	complement(10667672..10778112)	110441		0.0682729	0.200881	1.55696	0.067151
ENSCSAG00000016598.1	ENSG00000080293	SCTR	10	10833507..10883605	50099		0.0231546	0.050132	1.11444	0.123881
ENSCSAG00000018641.1	ENSG00000171227	TMEM37	10	complement(10886243..10886818)	576		3.35654	5.81381	0.792509	0.383083
ENSCSAG00000016572.1	NA	NA	10	complement(10957330..10962012)	4683		65.0648	92.5144	0.507801	1.54105
ENSCSAG00000016566.1	ENSG00000186132	C2orf76	10	10981274..11018682	37409		1.58146	1.60572	0.0219565	0.00261045
ENSCSAG00000016563.1	ENSG00000115107	STEAP3	10	complement(11057764..11075177)	17414		2.68677	2.8605	0.0903919	0.0266223
ENSCSAG00000016560.1	ENSG00000144119	C1QL2	10	11163604..11165073	1470		0	0
ENSCSAG00000016551.1	ENSG00000019169	MARCO	10	complement(11329178..11388928)	59751		0	0
ENSCSAG00000016540.1	ENSG00000163064	EN1	10	11475221..11479437	4217		0	0.0496318
ENSCSAG00000016534.1	ENSG00000125629	INSIG2	10	complement(12200093..12212260)	12168		2.22445	2.6489	0.251941	0.0817271
ENSCSAG00000016529.1	ENSG00000125633	CCDC93	10	12291044..12380345	89302		1.65837	2.26167	0.447622	0.113255
ENSCSAG00000016508.1_1	NA	NA	10	complement(12457543..12473537)	15995		0.531842	0.444895	-0.257531	0.0395614
ENSCSAG00000016508.1_2	NA	NA	10	complement(12457543..12473537)	15995		0.410969	0.340214	-0.272586	0.044727
ENSCSAG00000016482.1	NA	NA	10	complement(12589896..12592086)	2191		0	0
ENSCSAG00000016475.1	ENSG00000175497	DPP10	10	complement(14437656..14534357)	96702		0.00599791	0.0043287	-0.470525	0
ENSCSAG00000018642.1	ENSG00000104131	EIF3J	10	16217053..16217829	777		155.764	137.646	-0.178402	0.537876
ENSCSAG00000016467.1	ENSG00000104133	SPG11	10	complement(16219785..16226441)	6657		3.5432	3.26978	-0.11586	0.0314388
ENSCSAG00000016462.1	ENSG00000115091	ACTR3	10	complement(16297502..16369220)	71719		5.98457	5.49515	-0.123089	0.0596921
ENSCSAG00000016458.1	ENSG00000115084	SLC35F5	10	16514539..16552159	37621		2.52842	3.68847	0.544788	0.195841
ENSCSAG00000018643.1	ENSG00000183840	GPR39	10	16683671..16684525	855		1.809	2.20313	0.284362	0.0716084
ENSCSAG00000016451.1	ENSG00000150551	LYPD1	10	complement(16911337..16940143)	28807		1.70471	1.96895	0.207902	0.0543375
ENSCSAG00000016447.1	ENSG00000176771	NCKAP5	10	complement(16943506..17570824)	627319		0.545505	0.603217	0.145083	0.0326808
ENSCSAG00000016433.1	ENSG00000152127	MGAT5	10	18487832..18685669	197838		1.29388	0.926739	-0.481463	0.106359
ENSCSAG00000016424.1	ENSG00000152128	TMEM163	10	complement(18693688..18788482)	94795		0.00203952	0.00220789	0.114437	0
ENSCSAG00000016419.1	ENSG00000153086	ACMSD	10	19064175..19128212	64038		0	0.00326833
ENSCSAG00000016413.1	ENSG00000082258	CCNT2	10	19145200..19180917	35718		6.05158	5.68978	-0.0889396	0.0368206
ENSCSAG00000016399.1	ENSG00000176601	MAP3K19	10	complement(19191831..19249571)	57741		0.0234384	0.0253733	0.114437	0
ENSCSAG00000016378.1	ENSG00000115839	RAB3GAP1	10	19295375..19400099	104725		4.61903	4.41278	-0.0659042	0.0283393
ENSCSAG00000016368.1	ENSG00000121988	ZRANB3	10	complement(19431472..19572316)	140845		0.77557	0.768267	-0.0136492	0.00184425
ENSCSAG00000016361.1	NA	NA	10	19606641..19607257	617		57.9697	47.8297	-0.277393	0.489466
ENSCSAG00000016356.1	ENSG00000048991	R3HDM1	10	19814106..19934356	120251		2.49688	2.13734	-0.22431	0.0731157
ENSCSAG00000016344.1	ENSG00000144224	UBXN4	10	19949911..19990383	40473		8.31186	7.80346	-0.0910571	0.0518205
ENSCSAG00000016321.1	ENSG00000115850	LCT	10	complement(19994883..20049097)	54215		0.0463594	0.0270235	-0.778647	0
ENSCSAG00000016311.1	ENSG00000076003	MCM6	10	complement(20054114..20089482)	35369		8.87176	8.32596	-0.0916033	0.0412659
ENSCSAG00000016303.1	ENSG00000115866	DARS	10	complement(20121631..20201840)	80210		4.75327	4.37329	-0.1202	0.0406032
ENSCSAG00000016296.1	ENSG00000121966	CXCR4	10	complement(20337012..20340212)	3201		0	0
ENSCSAG00000016290.1	ENSG00000144229	THSD7B	10	21275003..21598251	323249		0.00358863	0.00453236	0.33683	0
ENSCSAG00000018644.1	ENSG00000067225	PKM	10	complement(22076084..22077679)	1596		1042.27	803.617	-0.375154	7.55829
ENSCSAG00000016288.1	ENSG00000150540	HNMT	10	22188405..22235949	47545		0.670955	0.770365	0.199326	0.0273349
ENSCSAG00000016280.1	ENSG00000144228	SPOPL	10	23910938..23921989	11052		2.48406	3.20044	0.36557	0.109616
ENSCSAG00000016269.1	ENSG00000144227	NXPH2	10	complement(24034580..24145130)	110551		0.00699538	0.00378644	-0.885563	0
ENSCSAG00000016246.1	ENSG00000168702	LRP1B	10	complement(25616636..26609111)	992476		0.00740249	0.00759182	0.0364349	0
ENSCSAG00000016218.1	ENSG00000115919	KYNU	10	28238188..28393283	155096		1.15806	0.719267	-0.687106	0.14704
ENSCSAG00000016210.1	ENSG00000075884	ARHGAP15	10	28519775..29123664	603890		0.00192091	0.00173291	-0.148597	0
ENSCSAG00000016202.1	ENSG00000121964	GTDC1	10	complement(29296550..29548585)	252036		0.73795	0.473343	-0.640638	0.0697499
ENSCSAG00000016197.1	ENSG00000169554	ZEB2	10	complement(29734117..29861133)	127017		2.4415	1.66427	-0.552881	0.140636
ENSCSAG00000016192.1	ENSG00000121989	ACVR2A	10	33224548..33307720	83173		0.876341	0.719692	-0.284112	0.0603547
ENSCSAG00000016183.1	ENSG00000115947	ORC4	10	complement(33314271..33355571)	41301		5.80464	6.08113	0.0671317	0.0258509
ENSCSAG00000016175.1	ENSG00000204406	MBD5	10	33848606..33903320	54715		1.62542	1.80933	0.154644	0.0363297
ENSCSAG00000016167.1	ENSG00000135999	EPC2	10	34047066..34189001	141936		1.47111	1.53652	0.0627614	0.00252732
ENSCSAG00000018645.1	ENSG00000273611	ZNHIT3	10	complement(34277871..34278338)	468		21.0687	22.808	0.114437	0.0992817
ENSCSAG00000016159.1	ENSG00000168280	KIF5C	10	34285424..34428595	143172		0.0472633	0.0570125	0.270557	0.123881
ENSCSAG00000016151.1	ENSG00000150556	LYPD6B	10	34634763..34644400	9638		0	0
ENSCSAG00000016149.1	ENSG00000187123	LYPD6	10	34875252..34909590	34339		0.0506721	0.0731403	0.529475	0.000651139
ENSCSAG00000016144.1	ENSG00000168288	MMADHC	10	complement(35000370..35019337)	18968		2.66032	3.89508	0.550056	0.20947
ENSCSAG00000016123.1	ENSG00000134333	LDHA	10	35244033..35245300	1268		318.365	224.648	-0.503017	4.23376
ENSCSAG00000016117.1	ENSG00000115963	RND3	10	complement(35878949..35897056)	18108		6.89725	6.69224	-0.0435334	0.0248336
ENSCSAG00000016105.1	ENSG00000184898	RBM43	10	complement(36681931..36686794)	4864		2.94139	5.46479	0.893669	0.425293
ENSCSAG00000016102.1	ENSG00000123609	NMI	10	complement(36702281..36715803)	13523		5.49	4.44193	-0.305618	0.129666
ENSCSAG00000016095.1	ENSG00000123610	TNFAIP6	10	36792593..36813751	21159		1.70868	0.989164	-0.788601	0.176899
ENSCSAG00000016089.1	ENSG00000080345	RIF1	10	36846290..36907015	60726		8.65981	9.31611	0.105392	0.0632865
ENSCSAG00000016065.1	ENSG00000183091	NEB	10	complement(36969551..37141236)	171686		0.052927	0.0572963	0.114437	0.000651139
ENSCSAG00000016028.1	ENSG00000182389	CACNB4	10	complement(37246991..37387505)	140515		0.189876	0.138524	-0.454928	0.0687803
ENSCSAG00000016021.1	ENSG00000115145	STAM2	10	complement(37539082..37591502)	52421		2.81037	2.71897	-0.0476988	0.0185692
ENSCSAG00000016011.1	ENSG00000157827	FMNL2	10	37946307..38050974	104668		2.10944	1.56371	-0.431885	0.103029
ENSCSAG00000016002.1	ENSG00000196504	PRPF40A	10	complement(38088281..38151371)	63091		13.9063	13.4056	-0.0529069	0.0283748
ENSCSAG00000015990.1	ENSG00000177917	ARL6IP6	10	38152268..38193775	41508		2.62235	1.98164	-0.404168	0.111882
ENSCSAG00000015984.1	ENSG00000243910	TUBA4B	10	complement(38813899..38815208)	1310		0.147585	0
ENSCSAG00000018646.1	ENSG00000177519	RPRM	10	complement(38864844..38865170)	327		0	0
ENSCSAG00000015977.1	ENSG00000144278	GALNT13	10	39515473..39842432	326960		0.0189221	0.0236848	0.323891	0
ENSCSAG00000015970.1	ENSG00000162989	KCNJ3	10	40096527..40255646	159120		0.00243007	0.00131534	-0.885563	0
ENSCSAG00000015964.1	ENSG00000153234	NR4A2	10	complement(41716391..41720797)	4407		0.438704	0.807364	0.879972	0.143839
ENSCSAG00000015958.1	ENSG00000115159	GPD2	10	41877441..41984918	107478		1.45707	1.64161	0.172048	0.0174607
ENSCSAG00000015950.1	ENSG00000136542	GALNT5	10	42668425..42722377	53953		0	0
ENSCSAG00000015935.1	ENSG00000136541	ERMN	10	complement(42732337..42736890)	4554		0	0.0919179
ENSCSAG00000015933.1	ENSG00000115165	CYTIP	10	complement(42824227..42858457)	34231		0.768128	0.684797	-0.165671	0.0311172
ENSCSAG00000015930.1	ENSG00000123612	ACVR1C	10	complement(42942284..42987350)	45067		0.0300299	0.143968	2.26128	0.123881
ENSCSAG00000015925.1	ENSG00000115170	ACVR1	10	complement(43140667..43206097)	65431		1.56014	1.47462	-0.0813338	0.0228129
ENSCSAG00000015921.1	ENSG00000007001	UPP2	10	43513760..43544047	30288		0	0
ENSCSAG00000015915.1	ENSG00000153237	CCDC148	10	complement(43582352..43768086)	185735		0.0811923	0.161141	0.988907	0.067151
ENSCSAG00000018647.1	ENSG00000099977	DDT	10	43789334..43789690	357		41.7001	58.0404	0.477007	0.996483
ENSCSAG00000015907.1	ENSG00000144283	PKP4	10	43930980..44089004	158025		2.08844	2.00523	-0.0586605	0.0205232
ENSCSAG00000015900.1	ENSG00000163331	DAPL1	10	44207536..44228142	20607		0	0.0101566
ENSCSAG00000015889.1	ENSG00000115183	TANC1	10	44443341..44614987	171647		1.13312	0.891342	-0.34625	0.0540894
ENSCSAG00000015849.1	ENSG00000196151	WDSUB1	10	complement(44619774..44668262)	48489		1.47129	1.93806	0.397532	0.0787185
ENSCSAG00000015843.1	ENSG00000123636	BAZ2B	10	complement(44705009..44883979)	178971		2.68231	2.66283	-0.0105126	0.00339412
ENSCSAG00000015835.1	ENSG00000136536	2017-03-07	10	45141420..45177271	35852		10.3431	9.91844	-0.0604795	0.0306462
ENSCSAG00000015829.1	ENSG00000241399	CD302	10	complement(45181814..45202230)	20417		0	0.112762
ENSCSAG00000015792.1	ENSG00000248672	LY75-CD302	10	complement(45208333..45299608)	91276		0.0381268	0.0435673	0.19244	0
ENSCSAG00000015706.1	ENSG00000153246	PLA2R1	10	complement(45341383..45440739)	99357		3.47728	5.42428	0.64147	0.274065
ENSCSAG00000015696.1	ENSG00000115221	ITGB6	10	complement(45507352..45595391)	88040		0.206425	0.180674	-0.192224	0.00092115
ENSCSAG00000015687.1	ENSG00000153250	RBMS1	10	complement(45672007..45887163)	215157		3.00307	2.286	-0.393614	0.122708
ENSCSAG00000015677.1	ENSG00000136560	TANK	10	46575630..46631489	55860		2.92462	2.93001	0.00265466	0.00351808
ENSCSAG00000015672.1	ENSG00000115233	PSMD14	10	46714728..46814621	99894		2.02251	2.09729	0.0523764	0.0144008
ENSCSAG00000015663.1	ENSG00000136535	TBR1	10	46819697..46828008	8312		0.372159	0.251801	-0.563635	0.044727
ENSCSAG00000015652.1	ENSG00000144290	SLC4A10	10	47030389..47382597	352209		0.00329356	0.00178272	-0.885563	0
ENSCSAG00000015640.1	ENSG00000197635	DPP4	10	complement(47397645..47480707)	83063		2.79776	3.52008	0.331333	0.103288
ENSCSAG00000015633.1	ENSG00000115263	GCG	10	complement(47550578..47556611)	6034		0	0
ENSCSAG00000015630.1	ENSG00000078098	FAP	10	complement(47578455..47652508)	74054		0.0130538	0.0197839	0.599864	0
ENSCSAG00000015614.1	ENSG00000115267	IFIH1	10	complement(47676920..47731942)	55023		1.07169	1.38839	0.373525	0.0682117
ENSCSAG00000015563.1	ENSG00000115271	GCA	10	47757661..47775055	17395		0.633526	1.55213	1.29277	0.298139
ENSCSAG00000015556.1	ENSG00000184611	KCNH7	10	complement(47786839..47950144)	163306		0.00355168	0.00128163	-1.47053	0
ENSCSAG00000015546.1	ENSG00000182263	FIGN	10	complement(49052032..49177775)	125744		1.09165	0.582565	-0.906027	0.156353
ENSCSAG00000015536.1	ENSG00000115290	GRB14	10	complement(49953059..50084739)	131681		0.70915	1.41141	0.992974	0.198654
ENSCSAG00000015501.1	ENSG00000082438	COBLL1	10	complement(50147173..50311660)	164488		1.2177	2.19492	0.85001	0.227324
ENSCSAG00000015496.1	ENSG00000169507	SLC38A11	10	complement(50369888..50428462)	58575		0	0
ENSCSAG00000015491.1	ENSG00000153253	SCN3A	10	complement(50566200..50635908)	69709		0.0194144	0.0570464	1.55501	0.123881
ENSCSAG00000015480.1	ENSG00000136531	SCN2A	10	50775614..50883593	107980		0.678594	0.872233	0.362165	0.0562624
ENSCSAG00000015465.1	ENSG00000178662	CSRNP3	10	51097356..51182389	85034		0.51839	0.46027	-0.171558	0.00145737
ENSCSAG00000015460.1	ENSG00000115339	GALNT3	10	complement(51238133..51258808)	20676		0.0187016	0.0607363	1.6994	0.123881
ENSCSAG00000015451.1	ENSG00000123607	TTC21B	10	complement(51365534..51449063)	83530		2.96497	3.2824	0.146734	0.0394348
ENSCSAG00000015438.1	ENSG00000144285	SCN1A	10	complement(51499338..51560311)	60974		0.00634161	0.00686513	0.114437	0
ENSCSAG00000015404.1	ENSG00000169432	SCN9A	10	complement(51714931..51829621)	114691		0.0640573	0.339427	2.40567	0.123005
ENSCSAG00000015365.1	ENSG00000136546	SCN7A	10	complement(51929753..52004720)	74968		0	0.00279182
ENSCSAG00000015352.1	ENSG00000163092	XIRP2	10	52705531..52753355	47825		0.0202129	0.00437631	-2.20749	0
ENSCSAG00000018648.1	ENSG00000172318	B3GALT1	10	53366522..53367499	978		0.395371	0.856021	1.11444	0.177852
ENSCSAG00000015336.1	ENSG00000198648	STK39	10	complement(53452511..53682895)	230385		0.674708	0.506016	-0.415081	0.0697499
ENSCSAG00000015330.1	ENSG00000172292	CERS6	10	53972990..54294224	321235		0.365927	0.248236	-0.559843	0.100164
ENSCSAG00000015326.1	ENSG00000163072	NOSTRIN	10	54324902..54390016	65115		0.0415682	0.0192856	-1.10796	0
ENSCSAG00000015319.1	ENSG00000152253	SPC25	10	complement(54403793..54422140)	18348		3.42459	4.68831	0.453136	0.182942
ENSCSAG00000015303.1	ENSG00000073734	ABCB11	10	complement(54459377..54560925)	101549		0	0.00206105
ENSCSAG00000015245.1	ENSG00000073737	DHRS9	10	54626396..54640636	14241		0	0
ENSCSAG00000015238.1	ENSG00000081479	LRP2	10	complement(54711517..54889000)	177484		0	0.00235849
ENSCSAG00000015222.1	ENSG00000163093	BBS5	10	54996279..55021279	25001		2.11888	2.45286	0.211162	0.0659718
ENSCSAG00000015220.1	ENSG00000239474	KLHL41	10	55024710..55036851	12142		0.0955378	0.120662	0.33683	0.000651139
ENSCSAG00000015219.1	ENSG00000138399	FASTKD1	10	complement(55048071..55098087)	50017		1.0398	1.15074	0.146263	0.0469043
ENSCSAG00000015209.1	ENSG00000138398	PPIG	10	55158481..55166048	7568		43.4548	39.824	-0.125877	0.161603
ENSCSAG00000015204.1	ENSG00000154479	CCDC173	10	complement(55174859..55220187)	45329		0.938341	1.38519	0.561896	0.127128
ENSCSAG00000018649.1	ENSG00000144362	PHOSPHO2	10	55227194..55227919	726		42.3423	46.7027	0.141404	0.189318
ENSCSAG00000015200.1	ENSG00000138385	SSB	10	55269610..55339008	69399		10.3913	10.2147	-0.0247303	0.00665385
ENSCSAG00000015191.1	ENSG00000138382	METTL5	10	complement(55339073..55351542)	12470		2.71322	3.27289	0.270557	0.0891653
ENSCSAG00000015144.1	ENSG00000144357	UBR3	10	55354454..55614520	260067		1.19987	1.0092	-0.249666	0.0516556
ENSCSAG00000018650.1	ENSG00000143158	MPC2	10	complement(55598086..55598466)	381		107.578	81.8511	-0.394315	1.20789
ENSCSAG00000015047.1	ENSG00000071909	MYO3B	10	55907731..56074968	167238		0.00578028	0.00375448	-0.622528	0
ENSCSAG00000015012.1	ENSG00000204335	SP5	10	56245295..56247186	1892		0	0
ENSCSAG00000015007.1	ENSG00000204334	ERICH2	10	56316492..56332360	15869		0.584798	0.69902	0.257395	0.0297017
ENSCSAG00000014998.1	ENSG00000128683	GAD1	10	56353507..56395210	41704		0.00927185	0
ENSCSAG00000014990.1	ENSG00000115806	GORASP2	10	56463980..56501584	37605		7.67074	8.38747	0.128869	0.0682332
ENSCSAG00000014963.1	ENSG00000198586	TLK1	10	complement(56523879..56592671)	68793		3.09145	3.23713	0.066432	0.0243694
ENSCSAG00000014891.1	ENSG00000123600	METTL8	10	complement(56852279..56906540)	54262		0.940638	0.62486	-0.590107	0.0954573
ENSCSAG00000014869.1	ENSG00000115827	DCAF17	10	56951486..56997487	46002		0.647229	0.641513	-0.0127978	0.00159672
ENSCSAG00000014840.1	ENSG00000071967	CYBRD1	10	57035297..57060270	24974		8.19827	13.0821	0.674205	0.527548
ENSCSAG00000014831.1	ENSG00000077380	DYNC1I2	10	57184972..57241842	56871		7.87679	9.1122	0.210191	0.126569
ENSCSAG00000014814.1	ENSG00000115840	SLC25A12	10	complement(57269855..57387865)	118011		1.53836	1.32306	-0.217512	0.0460817
ENSCSAG00000014790.1	ENSG00000128708	HAT1	10	57413003..57482351	69349		4.67249	3.99587	-0.225682	0.095349
ENSCSAG00000014782.1	ENSG00000172878	METAP1D	10	57497606..57585992	88387		0.457164	0.374138	-0.289141	0.0395614
ENSCSAG00000014773.1	ENSG00000144355	DLX1	10	57591281..57593852	2572		0.526188	1.54613	1.55501	0.346341
ENSCSAG00000014766.1	ENSG00000115844	DLX2	10	complement(57606084..57608079)	1996		0	0.104858
ENSCSAG00000014750.1	ENSG00000091409	ITGA6	10	57933644..58009349	75706		0.868286	1.23025	0.502708	0.0753815
ENSCSAG00000014733.1	ENSG00000152256	PDK1	10	58055633..58096774	41142		0.37594	0.335754	-0.163097	0.044727
ENSCSAG00000014720.1	ENSG00000091428	RAPGEF4	10	58233685..58548208	314524		0.170885	0.154382	-0.146523	0.00092115
ENSCSAG00000014706.1	NA	NA	10	58590080..58683414	93335		1.2615	0.683941	-0.883196	0.175585
ENSCSAG00000014701.1	ENSG00000091436	MAP3K20	10	58687059..58717615	30557		6.58649	5.31513	-0.309404	0.157588
ENSCSAG00000014699.1	ENSG00000144354	CDCA7	10	58848982..58858992	10011		3.07067	5.20577	0.761556	0.325125
ENSCSAG00000014689.1	ENSG00000172845	SP3	10	complement(59416152..59470456)	54305		7.61883	7.978	0.0664574	0.0303508
ENSCSAG00000014670.1	ENSG00000138430	OLA1	10	complement(59638234..59765352)	127119		1.6654	1.12783	-0.562318	0.145746
ENSCSAG00000014648.1	ENSG00000217236	SP9	10	59849356..59851818	2463		0	0.169953
ENSCSAG00000014627.1	ENSG00000138433	CIR1	10	complement(59863244..59911647)	48404		3.68268	3.58024	-0.0406986	0.0170801
ENSCSAG00000014584.1	ENSG00000144306	SCRN3	10	59914289..59937053	22765		4.53511	5.24047	0.20856	0.0923726
ENSCSAG00000014572.1	ENSG00000163328	GPR155	10	complement(59945483..59988667)	43185		0.0940157	0.184168	0.970047	0.067151
ENSCSAG00000014556.1	ENSG00000115935	WIPF1	10	complement(60070345..60093498)	23154		0.409152	0.433889	0.08469	0.00130328
ENSCSAG00000014545.1	ENSG00000138435	CHRNA1	10	complement(60286504..60292562)	6059		0	0
ENSCSAG00000014539.1	ENSG00000128656	CHN1	10	complement(60335467..60488779)	153313		0.626746	0.401358	-0.642992	0.0765832
ENSCSAG00000014523.1	ENSG00000115966	ATF2	10	complement(60646990..60704870)	57881		4.03835	3.39903	-0.248644	0.0879846
ENSCSAG00000014506.1	ENSG00000144320	LNPK	10	complement(61499617..61568490)	68874		1.69549	1.79595	0.083047	0.0160909
ENSCSAG00000014486.1	ENSG00000174279	EVX2	10	complement(61654829..61658494)	3666		0	0
ENSCSAG00000014475.1	ENSG00000128714	HOXD13	10	61667880..61669743	1864		2.28187	2.47025	0.114437	0.0293901
ENSCSAG00000014464.1	ENSG00000170178	HOXD12	10	61674864..61675819	956		0	0
ENSCSAG00000014457.1	ENSG00000128713	HOXD11	10	61682400..61684168	1769		0.218583	0
ENSCSAG00000014448.1	ENSG00000128710	HOXD10	10	61691885..61694246	2362		0.491118	1.41776	1.52947	0.286754
ENSCSAG00000014441.1	ENSG00000128709	HOXD9	10	61697806..61699185	1380		6.16436	7.43156	0.269716	0.145309
ENSCSAG00000014437.1	ENSG00000175879	HOXD8	10	61705355..61706614	1260		21.6353	42.8561	0.986113	2.09048
ENSCSAG00000014429.1	ENSG00000170166	HOXD4	10	61727026..61728332	1307		7.98789	8.96759	0.166905	0.0852535
ENSCSAG00000014422.1	ENSG00000128652	HOXD3	10	61744967..61748121	3155		0.490236	2.58719	2.39984	0.629753
ENSCSAG00000014419.1	ENSG00000128645	HOXD1	10	61764741..61766081	1341		0.720867	1.56075	1.11444	0.254529
ENSCSAG00000014412.1	ENSG00000128654	MTX2	10	61845738..61914306	68569		2.64478	1.99319	-0.408068	0.111882
ENSCSAG00000014399.1	ENSG00000170144	HNRNPA3	10	62772806..62778972	6167		32.228	25.7252	-0.325133	0.408867
ENSCSAG00000014353.1	ENSG00000116044	NFE2L2	10	complement(62790124..62825121)	34998		11.1258	11.3924	0.0341647	0.0152759
ENSCSAG00000014345.1	ENSG00000018510	AGPS	10	62946695..63096018	149324		3.41554	2.82288	-0.274943	0.0960589
ENSCSAG00000018651.1	ENSG00000197557	TTC30A	10	complement(63172665..63174662)	1998		24.3848	47.0342	0.947729	2.12824
ENSCSAG00000014313.1	ENSG00000128655	PDE11A	10	complement(63185043..63614749)	429707		0.12283	0.159759	0.379232	0.067151
ENSCSAG00000014240.1	ENSG00000204370	SDHD	10	63562052..63562429	378		0	0
ENSCSAG00000014231.1	ENSG00000155636	RBM45	10	63656460..63671125	14666		1.84557	2.85418	0.629011	0.209056
ENSCSAG00000014221.1	ENSG00000079156	OSBPL6	10	63860537..63950870	90334		1.84061	1.37162	-0.424302	0.0876084
ENSCSAG00000014212.1	ENSG00000204311	DFNB59	10	64005259..64012909	7651		18.1435	15.0729	-0.267494	0.232103
ENSCSAG00000014194.1	ENSG00000079150	FKBP7	10	complement(64016232..64028767)	12536		2.31338	3.84001	0.731109	0.278302
ENSCSAG00000014182.1	ENSG00000116095	PLEKHA3	10	64031105..64054358	23254		1.3552	1.42208	0.06949	0.0191055
ENSCSAG00000013817.1	ENSG00000155657	TTN	10	complement(64076021..64347205)	271185		0.032082	0.0339586	0.0820159	0
ENSCSAG00000012957.1	ENSG00000163492	CCDC141	10	complement(64394048..64590793)	196746		0.00196534	0.00531897	1.43637	0
ENSCSAG00000012944.1	ENSG00000187231	SESTD1	10	complement(64629913..64712734)	82822		8.50409	7.88952	-0.108219	0.0610621
ENSCSAG00000012932.1	ENSG00000144331	ZNF385B	10	complement(64966690..65068827)	102138		4.39909	3.16185	-0.476435	0.183632
ENSCSAG00000012925.1	ENSG00000163510	CWC22	10	complement(65464794..65513608)	48815		4.44379	4.67773	0.0740158	0.0311273
ENSCSAG00000012910.1	ENSG00000170035	UBE2E3	10	66478332..66560926	82595		1.3834	0.932518	-0.569015	0.132497
ENSCSAG00000012902.1	ENSG00000115232	ITGA4	10	66985134..67061636	76503		0.277989	0.558104	1.0055	0.122327
ENSCSAG00000012861.1	ENSG00000188452	CERKL	10	complement(67056078..67185580)	129503		0.567307	0.72727	0.358363	0.0297017
ENSCSAG00000018652.1	ENSG00000162992	NEUROD1	10	complement(67205141..67206211)	1071		0	0
ENSCSAG00000012799.1	ENSG00000138434	SSFA2	10	67430391..67466693	36303		6.2523	7.78313	0.315964	0.167323
ENSCSAG00000012786.1	ENSG00000150722	PPP1R1C	10	67523036..67653093	130058		0.00891925	0
ENSCSAG00000012759.1	ENSG00000115252	PDE1A	10	complement(67715963..67770675)	54713		0.0212019	0.0306029	0.529475	0
ENSCSAG00000012686.1	ENSG00000077232	DNAJC10	10	68245893..68295301	49409		17.2837	20.659	0.257365	0.231208
ENSCSAG00000012675.1	NA	NA	10	68253174..68254615	1442		0	0
ENSCSAG00000012659.1	ENSG00000162998	FRZB	10	complement(68354233..68383988)	29756		0.578269	1.5404	1.41349	0.269345
ENSCSAG00000012646.1	ENSG00000061676	NCKAP1	10	complement(68435660..68545684)	110025		11.7768	12.9335	0.135168	0.0916535
ENSCSAG00000012629.1	ENSG00000162999	DUSP19	10	68583468..68606613	23146		0.40094	0.334572	-0.261072	0.044727
ENSCSAG00000012620.1	ENSG00000163002	NUP35	10	68648597..68684588	35992		1.78339	1.79105	0.0061845	0.00276931
ENSCSAG00000018653.1	NA	NA	10	69593875..69594441	567		0	0
ENSCSAG00000012608.1	ENSG00000170396	ZNF804A	10	70425779..70431213	5435		0	0
ENSCSAG00000012586.1	ENSG00000188738	FSIP2	10	71305374..71397698	92325		0	0.0408053
ENSCSAG00000012554.1	ENSG00000065548	ZC3H15	10	72020808..72043420	22613		17.0227	16.7156	-0.0262579	0.02086
ENSCSAG00000018654.1	NA	NA	10	complement(72036875..72037009)	135		0	0
ENSCSAG00000012541.1	ENSG00000138448	ITGAV	10	72125962..72213163	87202		7.68008	7.10442	-0.112404	0.0537752
ENSCSAG00000012524.1	ENSG00000144369	FAM171B	10	72229986..72298679	68694		0.57415	0.749514	0.384527	0.0606778
ENSCSAG00000012509.1	ENSG00000163012	ZSWIM2	10	complement(72368927..72390417)	21491		0	0
ENSCSAG00000012480.1	ENSG00000064989	CALCRL	10	complement(72887139..72925198)	38060		0.0101596	0.0439931	2.11444	0
ENSCSAG00000012471.1	ENSG00000003436	TFPI	10	complement(73005359..73050553)	45195		1.61274	1.65789	0.0398325	0.0167467
ENSCSAG00000012462.1	ENSG00000144366	GULP1	10	73994875..74109655	114781		2.65798	2.03132	-0.387911	0.111882
ENSCSAG00000018656.1	ENSG00000174325	DIRC1	10	complement(74230115..74230426)	312		0	0
ENSCSAG00000012451.1	ENSG00000168542	COL3A1	10	74455261..74484090	28830		0	0.0072597
ENSCSAG00000012430.1	ENSG00000204262	COL5A2	10	complement(74511261..74658981)	147721		4.99437	3.84247	-0.378267	0.152941
ENSCSAG00000012407.1	NA	NA	10	complement(74927169..74948015)	20847		0.0834667	0.0200794	-2.05549	0.123881
ENSCSAG00000018658.1	ENSG00000100316	RPL3	10	74947191..74948402	1212		217.583	300.131	0.464022	3.54506
ENSCSAG00000012401.1	ENSG00000115368	WDR75	10	74953141..74989518	36378		6.04808	5.81093	-0.0577079	0.0259063
ENSCSAG00000012393.1	ENSG00000138449	SLC40A1	10	complement(75077571..75096178)	18608		0.924708	1.21475	0.393591	0.0753815
ENSCSAG00000012386.1	ENSG00000138381	ASNSD1	10	75184721..75189446	4726		24.3819	21.5674	-0.176953	0.167148
ENSCSAG00000012371.1	ENSG00000151687	ANKAR	10	75195256..75268326	73071		0.640301	0.69316	0.114437	0.0297017
ENSCSAG00000012314.1	ENSG00000128694	OSGEPL1	10	complement(75272265..75282654)	10390		2.04687	2.88061	0.492949	0.160563
ENSCSAG00000012309.1	ENSG00000128699	ORMDL1	10	complement(75292766..75303639)	10874		2.38248	3.02185	0.342969	0.0949037
ENSCSAG00000012301.1	ENSG00000064933	PMS1	10	75311907..75391994	80088		2.62649	2.45131	-0.0995813	0.01903
ENSCSAG00000012294.1	NA	NA	10	complement(75419714..75423274)	3561		24.9204	23.1573	-0.105861	0.0935733
ENSCSAG00000012272.1	ENSG00000138379	MSTN	10	complement(75565152..75570528)	5377		0	0
ENSCSAG00000018660.1	ENSG00000187699	C2orf88	10	75707093..75707380	288		0	0
ENSCSAG00000012264.1	ENSG00000198130	HIBCH	10	complement(75715996..75828184)	112189		1.01503	1.09136	0.104606	0.0223591
ENSCSAG00000012254.1	ENSG00000151689	INPP1	10	75869115..75880309	11195		0.708066	1.06565	0.589775	0.113684
ENSCSAG00000012252.1	ENSG00000151690	MFSD6	10	75943659..76000275	56617		0.157082	0.25877	0.720158	0.0507116
ENSCSAG00000012242.1	ENSG00000189362	NEMP2	10	complement(76009416..76025380)	15965		1.3321	1.29787	-0.0375657	0.00235234
ENSCSAG00000012226.1	ENSG00000138386	NAB1	10	76174592..76204464	29873		1.7539	2.78147	0.665284	0.214712
ENSCSAG00000012201.1	ENSG00000115419	GLS	10	76402454..76486498	84045		15.4218	15.1908	-0.0217755	0.0145522
ENSCSAG00000012191.1	ENSG00000115415	STAT1	10	complement(76494395..76533392)	38998		54.6328	108.754	0.993232	4.64448
ENSCSAG00000012146.1	ENSG00000138378	STAT4	10	complement(76553890..76674928)	121039		2.20588	2.77013	0.328598	0.0993146
ENSCSAG00000012057.1	ENSG00000128641	MYO1B	10	76805132..76949641	144510		6.48335	5.46307	-0.247027	0.118157
ENSCSAG00000012038.1	ENSG00000173559	NABP1	10	77211160..77218289	7130		3.33526	2.87673	-0.213367	0.063394
ENSCSAG00000012033.1	ENSG00000168497	CAVIN2	10	complement(77373073..77384213)	11141		0	0.0375724
ENSCSAG00000012029.1	ENSG00000144339	TMEFF2	10	complement(77491335..77735483)	244149		0.00158376	0.00685801	2.11444	0
ENSCSAG00000012018.1	NA	NA	10	80085845..80086420	576		67.4664	76.6696	0.184485	0.352887
ENSCSAG00000012006.1	ENSG00000196950	SLC39A10	10	81211314..81270381	59068		14.3657	10.2721	-0.4839	0.388929
ENSCSAG00000011927.1	NA	NA	10	complement(81273227..81604013)	330787		0.0736438	0.0822542	0.159525	0.000651139
ENSCSAG00000011683.1	ENSG00000081320	STK17B	10	complement(81678135..81703665)	25531		6.09596	6.27129	0.0409084	0.0148035
ENSCSAG00000011673.1	ENSG00000138411	HECW2	10	complement(81743021..81974648)	231628		0.0350568	0.00903592	-1.95595	0
ENSCSAG00000011637.1	ENSG00000144395	CCDC150	10	82177426..82265115	87690		0.778285	0.632498	-0.299238	0.0645182
ENSCSAG00000011582.1	ENSG00000119041	GTF3C3	10	complement(82289443..82323660)	34218		3.98335	4.9055	0.300416	0.112174
ENSCSAG00000011573.1	ENSG00000187944	C2orf66	10	complement(82330679..82333783)	3105		0	0
ENSCSAG00000011561.1	ENSG00000197121	PGAP1	10	complement(82364219..82439195)	74977		1.64258	1.95125	0.248436	0.0761459
ENSCSAG00000011536.1	ENSG00000065413	ANKRD44	10	complement(82504894..82817385)	312492		0.133638	0.137302	0.03903	0.000651139
ENSCSAG00000011517.1	NA	NA	10	82530499..82531634	1136		0	0
ENSCSAG00000011505.1	ENSG00000115524	SF3B1	10	complement(82902237..82952015)	49779		30.3488	31.9039	0.0720958	0.0729989
ENSCSAG00000011483.1	ENSG00000115520	COQ10B	10	82966680..82987620	20941		3.22212	3.59806	0.159207	0.0522221
ENSCSAG00000011463.1	ENSG00000144381	HSPD1	10	complement(83003731..83017363)	13633		51.9185	63.4662	0.289738	0.547419
ENSCSAG00000011427.1	NA	NA	10	83017949..83020685	2737		96.5624	78.5342	-0.29814	0.761795
ENSCSAG00000011421.1	ENSG00000115540	MOB4	10	83037028..83071113	34086		2.54674	2.52979	-0.00963371	0.00326551
ENSCSAG00000011411.1	ENSG00000162944	RFTN2	10	complement(83082793..83168233)	85441		0.642638	0.651596	0.0199727	0.0297017
ENSCSAG00000018765.1	ENSG00000247626	MARS2	10	83187344..83189125	1782		9.3305	6.10744	-0.611388	0.391613
ENSCSAG00000011399.1	ENSG00000152430	BOLL	10	complement(83211190..83269558)	58369		0.00662463	0.0107573	0.6994	0
ENSCSAG00000011391.1	ENSG00000115896	PLCL1	10	83574998..83639173	64176		0	0
ENSCSAG00000011380.1	ENSG00000119042	SATB2	10	complement(84764211..84949095)	184885		0.313714	0.237728	-0.400136	0.052915
ENSCSAG00000011372.1	ENSG00000226124	FTCDNL1	10	complement(85305166..85346873)	41708		0.208597	0.185672	-0.167962	0.00092115
ENSCSAG00000011358.1	ENSG00000178074	C2orf69	10	85412287..85425998	13712		1.81888	2.28957	0.332029	0.0907362
ENSCSAG00000011351.1	ENSG00000162971	TYW5	10	complement(85433166..85455035)	21870		3.39466	4.25867	0.327136	0.122396
ENSCSAG00000011334.1	ENSG00000162972	MAIP1	10	85455366..85463506	8141		9.5944	6.63293	-0.532547	0.334866
ENSCSAG00000011326.1	ENSG00000196141	SPATS2L	10	85807818..85975505	167688		4.00421	4.64556	0.214333	0.0851441
ENSCSAG00000011318.1	ENSG00000155729	KCTD18	10	complement(85987397..86002429)	15033		4.08974	4.24637	0.0542199	0.0201465
ENSCSAG00000011303.1	ENSG00000163535	SGO2	10	86025030..86067458	42429		8.04715	8.86438	0.139542	0.0756466
ENSCSAG00000011276.1	ENSG00000138356	AOX1	10	86078175..86165113	86939		1.29204	1.30963	0.0195059	0.00235234
ENSCSAG00000011187.1	NA	NA	10	86368096..86442934	74839		0.028417	0.0475427	0.742469	0
ENSCSAG00000010957.1	ENSG00000082153	BZW1	10	86464564..86473740	9177		56.5874	59.4799	0.071922	0.100154
ENSCSAG00000010924.1	ENSG00000013441	CLK1	10	complement(86508739..86519225)	10487		16.6107	20.9956	0.337973	0.329223
ENSCSAG00000010852.1	ENSG00000240344	PPIL3	10	complement(86526246..86543444)	17199		5.67678	5.51262	-0.0423349	0.0263348
ENSCSAG00000010842.1	ENSG00000196290	NIF3L1	10	86548011..86560925	12915		5.32929	4.86172	-0.132477	0.050736
ENSCSAG00000010834.1	ENSG00000115942	ORC2	10	complement(86568489..86623426)	54938		3.53326	3.4592	-0.0305577	0.00386646
ENSCSAG00000010815.1	ENSG00000155744	FAM126B	10	complement(86646437..86688298)	41862		1.38091	1.17993	-0.226921	0.0477095
ENSCSAG00000010804.1	ENSG00000119013	NDUFB3	10	86730023..86735699	5677		11.4429	8.25833	-0.470525	0.324569
ENSCSAG00000010798.1	ENSG00000003402	CFLAR	10	86782384..86816652	34269		16.5754	11.7386	-0.497789	0.43728
ENSCSAG00000010787.1	ENSG00000003400	CASP10	10	86832703..86871200	38498		2.70183	2.11483	-0.353399	0.109441
ENSCSAG00000010781.1	ENSG00000064012	CASP8	10	86917030..86943829	26800		5.75681	6.77873	0.235744	0.115243
ENSCSAG00000010769.1	ENSG00000155749	ALS2CR12	10	complement(86946718..87000715)	53998		0.494101	0.186049	-1.40912	0.144009
ENSCSAG00000010758.1	ENSG00000115993	TRAK2	10	complement(87025380..87069242)	43863		5.8094	6.17923	0.0890391	0.0364014
ENSCSAG00000010744.1	ENSG00000082146	STRADB	10	87099936..87126448	26513		4.28778	4.60228	0.102117	0.0315917
ENSCSAG00000010715.1	ENSG00000155754	C2CD6	10	complement(87133461..87302735)	169275		0.00799502	0
ENSCSAG00000010640.1	ENSG00000155755	TMEM237	10	complement(87307903..87327299)	19397		2.0134	3.15073	0.64605	0.218211
ENSCSAG00000010593.1	ENSG00000082126	MPP4	10	complement(87329263..87382232)	52970		0.0291994	0.102732	1.81488	0.123881
ENSCSAG00000010567.1	ENSG00000003393	ALS2	10	complement(87390426..87428198)	37773		3.95651	4.30529	0.121884	0.0465322
ENSCSAG00000010553.1	ENSG00000003393	ALS2	10	complement(87431032..87460304)	29273		4.46471	4.18265	-0.0941492	0.0288001
ENSCSAG00000010541.1	ENSG00000138395	CDK15	10	87499808..87589730	89923		0.00430005	0.0162926	1.92179	0
ENSCSAG00000018768.1	ENSG00000155760	FZD7	10	87734872..87736596	1725		0.224158	1.45598	2.6994	0.495057
ENSCSAG00000010526.1	NA	NA	10	87778574..87817811	39238		0.0443455	0.101347	1.19244	0.123881
ENSCSAG00000010514.1	ENSG00000182329	KIAA2012	10	87850636..87908484	57849		0.163762	0.264113	0.689552	0.0507116
ENSCSAG00000010504.1	NA	NA	10	complement(87931088..87957120)	26033		1.619	1.55166	-0.0612899	0.00261045
ENSCSAG00000010496.1	ENSG00000055044	NOP58	10	87989892..88022466	32575		11.621	10.9419	-0.0868649	0.0536464
ENSCSAG00000010485.1	ENSG00000204217	BMPR2	10	88106072..88302101	196030		7.74609	7.29332	-0.0868934	0.0434197
ENSCSAG00000010474.1	ENSG00000138439	FAM117B	10	88435520..88509171	73652		0.527625	0.565499	0.10001	0.0326808
ENSCSAG00000010466.1	ENSG00000163596	ICA1L	10	complement(88521084..88568852)	47769		0.376401	0.626546	0.73515	0.0733293
ENSCSAG00000010442.1	ENSG00000138442	WDR12	10	complement(88616797..88649418)	32622		2.55435	2.34819	-0.121407	0.0192855
ENSCSAG00000010380.1	ENSG00000138380	CARF	10	88686991..88731959	44969		0.520219	0.632978	0.283037	0.0326808
ENSCSAG00000010364.1	ENSG00000144426	NBEAL1	10	88764846..88963364	198519		1.33521	1.35477	0.0209772	0.0191055
ENSCSAG00000010341.1	ENSG00000119004	CYP20A1	10	88987016..89042537	55522		1.45206	2.07329	0.513822	0.146359
ENSCSAG00000010327.1	ENSG00000138443	ABI2	10	89075798..89181235	105438		1.76397	1.58405	-0.155211	0.0421478
ENSCSAG00000010318.1	ENSG00000173166	RAPH1	10	complement(89192772..89250757)	57986		1.90716	2.15484	0.176153	0.0511483
ENSCSAG00000010308.1	ENSG00000178562	CD28	10	89471927..89500387	28461		0.00679304	0
ENSCSAG00000010293.1	NA	NA	10	complement(89544663..89545507)	845		5.49122	3.21996	-0.770085	0.367762
ENSCSAG00000010288.1	ENSG00000163599	CTLA4	10	89638439..89642063	3625		0	0
ENSCSAG00000010281.1	ENSG00000163600	ICOS	10	89726633..89730601	3969		0	0
ENSCSAG00000010270.1	ENSG00000116117	PARD3B	10	90857615..91389718	532104		0.241987	0.26393	0.125228	0.0507116
ENSCSAG00000010258.1	ENSG00000118257	NRP2	10	91461094..91554164	93071		0.46947	0.362055	-0.374825	0.0395614
ENSCSAG00000010251.1	ENSG00000114933	INO80D	10	complement(91781563..91843559)	61997		1.06028	1.08367	0.0314759	0.00216337
ENSCSAG00000010247.1	ENSG00000023228	NDUFS1	10	complement(91893616..91923855)	30240		20.7978	14.6868	-0.501909	0.520352
ENSCSAG00000010238.1	NA	NA	10	91928543..91930694	2152		204.297	288.075	0.495777	3.80445
ENSCSAG00000018769.1	ENSG00000183671	GPR1	10	complement(91948260..91949327)	1068		1.08616	1.56777	0.529475	0.115775
ENSCSAG00000010233.1	ENSG00000204186	ZDBF2	10	92060672..92088497	27826		2.11221	2.84318	0.428752	0.138239
ENSCSAG00000010220.1	NA	NA	10	complement(92194486..92195442)	957		5.45464	3.06182	-0.833095	0.373062
ENSCSAG00000010198.1	ENSG00000114948	ADAM23	10	92220749..92387406	166658		0.227376	0.115538	-0.97671	0.0687803
ENSCSAG00000010181.1	ENSG00000232125	DYTN	10	complement(92423591..92485932)	62342		0.00930368	0
ENSCSAG00000010163.1	ENSG00000138400	MDH1B	10	complement(92511939..92549966)	38028		0.264371	0.506346	0.93756	0.0831207
ENSCSAG00000010158.1	ENSG00000118246	FASTKD2	10	92551432..92584534	33103		5.74117	5.31731	-0.110648	0.0491484
ENSCSAG00000010143.1	ENSG00000144410	CPO	10	92726016..92756309	30294		0.00638201	0.00690886	0.114437	0
ENSCSAG00000010117.1	ENSG00000118263	KLF7	10	complement(92859000..92943455)	84456		3.14536	1.73473	-0.858518	0.286202
ENSCSAG00000010111.1	ENSG00000118260	CREB1	10	93343466..93388832	45367		3.74596	2.89723	-0.370661	0.126425
ENSCSAG00000010107.1	ENSG00000144401	METTL21A	10	complement(93402200..93414944)	12745		3.07943	4.4996	0.547134	0.207998
ENSCSAG00000010093.1	ENSG00000163249	CCNYL1	10	93493864..93536267	42404		1.81008	1.36721	-0.404816	0.0876084
ENSCSAG00000018771.1	ENSG00000163251	FZD5	10	complement(93550189..93551946)	1758		1.97956	1.90487	-0.0554876	0.0209006
ENSCSAG00000010071.1	ENSG00000178385	PLEKHM3	10	complement(93616714..93791632)	174919		0.571436	0.416395	-0.45664	0.0765832
ENSCSAG00000010066.1	ENSG00000118231	CRYGD	10	complement(93919304..93922029)	2726		0.141846	0.153556	0.114437	0.067151
ENSCSAG00000010063.1	ENSG00000163254	CRYGC	10	complement(93925908..93927583)	1676		0	0
ENSCSAG00000010058.1	ENSG00000182187	CRYGB	10	complement(93945880..93950104)	4225		0	0
ENSCSAG00000010050.1	ENSG00000168582	CRYGA	10	complement(93965783..93968432)	2650		0	0
ENSCSAG00000010044.1	ENSG00000188674	C2orf80	10	complement(93970796..93991461)	20666		0	0
ENSCSAG00000010039.1	ENSG00000138413	IDH1	10	complement(94021850..94036424)	14575		6.87124	6.86408	-0.00150409	0.003995
ENSCSAG00000010033.1	ENSG00000115020	PIKFYVE	10	94056937..94141535	84599		3.06463	2.92178	-0.0688629	0.0330323
ENSCSAG00000010012.1	ENSG00000144407	PTH2R	10	94216493..94283743	67251		0.00287485	0.0217853	2.92179	0
ENSCSAG00000018772.1	NA	NA	10	94720255..94721142	888		35.2709	45.7248	0.3745	0.611047
ENSCSAG00000009983.1_1	NA	NA	10	94858613..94860929	2317		0	0
ENSCSAG00000009983.1_2	NA	NA	10	94858735..94860929	2195		0	0
ENSCSAG00000009974.1	ENSG00000078018	MAP2	10	95349157..95427395	78239		0.474452	0.856032	0.851403	0.131495
ENSCSAG00000009965.1	ENSG00000144406	UNC80	10	95462964..95696840	233877		0.00826659	0.00536942	-0.622528	0
ENSCSAG00000009931.1	ENSG00000235376	RPEL1	10	95702619..95719448	16830		4.25042	4.31528	0.0218478	0.00771136
ENSCSAG00000009924.1	ENSG00000144445	KANSL1L	10	complement(95722580..95851840)	129261		1.37755	1.73091	0.329426	0.0602459
ENSCSAG00000009898.1	ENSG00000115361	ACADL	10	complement(95887465..95925578)	38114		0.00507259	0
ENSCSAG00000009850.1	ENSG00000168530	MYL1	10	complement(96016060..96029020)	12961		0.0149168	0
ENSCSAG00000009844.1	ENSG00000115365	LANCL1	10	complement(96144541..96190665)	46125		1.66406	1.86496	0.164437	0.0351008
ENSCSAG00000009759.1	ENSG00000021826	CPS1	10	96267889..96392206	124318		0.00155518	0.0101014	2.6994	0
ENSCSAG00000009490.1	ENSG00000178568	ERBB4	10	complement(97103635..97152300)	48666		0	0
ENSCSAG00000009457.1	ENSG00000178568	ERBB4	10	complement(97283242..97450471)	167230		0	0.0025031
ENSCSAG00000009405.1	ENSG00000030419	IKZF2	10	complement(98759037..98905923)	146887		0.0487004	0.0598452	0.297301	0.123881
ENSCSAG00000009388.1	ENSG00000144451	SPAG16	10	99044595..99130213	85619		2.10681	2.48119	0.235968	0.0659718
ENSCSAG00000009346.1	ENSG00000174453	VWC2L	10	100219529..100244649	25121		0	0
ENSCSAG00000009338.1	ENSG00000138376	BARD1	10	complement(100541869..100627560)	85692		1.56128	1.71459	0.135136	0.0167467
ENSCSAG00000009303.1	ENSG00000144452	ABCA12	10	complement(100759352..100888912)	129561		0.00149224	0.00161543	0.114437	0
ENSCSAG00000009162.1	ENSG00000115414	FN1	10	complement(101178563..101254354)	75792		399.928	418.832	0.0666316	0.292696
ENSCSAG00000009131.1	ENSG00000118242	MREG	10	complement(101792235..101864149)	71915		0.086029	0.110593	0.362365	0.000651139
ENSCSAG00000009122.1	ENSG00000115425	PECR	10	complement(101885353..101925294)	39942		1.61671	1.73445	0.101421	0.0167467
ENSCSAG00000009111.1	ENSG00000163449	TMEM169	10	101940151..101944748	4598		0.42048	0.273115	-0.622528	0.044727
ENSCSAG00000009095.1	ENSG00000079246	XRCC5	10	101953194..102049964	96771		18.2646	18.386	0.00956013	0.00842642
ENSCSAG00000009072.1	ENSG00000144583	2017-03-04	10	complement(102100705..102211499)	110795		0.137855	0.0698948	-0.97989	0.000651139
ENSCSAG00000009061.1	ENSG00000138375	SMARCAL1	10	102255511..102319279	63769		2.08893	2.03491	-0.0377984	0.0205232
ENSCSAG00000009048.1	ENSG00000115457	IGFBP2	10	102469714..102502898	33185		0.862252	0.864056	0.00301611	0.00195637
ENSCSAG00000009041.1	ENSG00000115461	IGFBP5	10	complement(102515590..102530910)	15321		1.02214	1.24313	0.282382	0.0469043
ENSCSAG00000009030.1	ENSG00000118245	TNP1	10	complement(102703325..102703691)	367		0	0
ENSCSAG00000009019.1	NA	NA	10	102714655..102715415	761		0	0
ENSCSAG00000009002.1	NA	NA	10	103511589..103511855	267		0	0
ENSCSAG00000008987.1	ENSG00000079308	TNS1	10	complement(103670679..103879505)	208827		2.00626	1.89225	-0.084403	0.0209006
ENSCSAG00000008961.1	ENSG00000188282	RUFY4	10	103958495..103979410	20916		0.0369739	0.210138	2.50675	0.183944
ENSCSAG00000018774.1	ENSG00000180871	CXCR2	10	104022811..104023893	1083		0	0
ENSCSAG00000018775.1	ENSG00000163464	CXCR1	10	complement(104053544..104054620)	1077		0	0
ENSCSAG00000008943.1	ENSG00000163466	ARPC2	10	104098653..104135791	37139		15.8932	12.2234	-0.37876	0.305274
ENSCSAG00000018778.1	ENSG00000179921	GPBAR1	10	104144421..104145413	993		0.389399	0.84309	1.11444	0.143839
ENSCSAG00000008920.1	ENSG00000127837	AAMP	10	complement(104146222..104151693)	5472		3.67453	3.97787	0.114437	0.0347314
ENSCSAG00000008892.1	ENSG00000127838	PNKD	10	104152143..104226648	74506		0.729171	0.733183	0.00791707	0.00172491
ENSCSAG00000008886.1	ENSG00000135926	TMBIM1	10	complement(104157097..104163753)	6657		14.8408	16.7576	0.17525	0.130953
ENSCSAG00000008880.1	NA	NA	10	104244174..104244915	742		39.8659	62.0558	0.638409	1.55298
ENSCSAG00000008874.1	ENSG00000158428	CATIP	10	104248416..104260142	11727		0	0.0535424
ENSCSAG00000008860.1	ENSG00000018280	SLC11A1	10	104274197..104288149	13953		0.249413	0.390004	0.644952	0.0977305
ENSCSAG00000008845.1	ENSG00000144579	CTDSP1	10	104293151..104297473	4323		1.87836	3.82477	1.0259	0.365176
ENSCSAG00000008837.1	ENSG00000127831	VIL1	10	104320085..104347289	27205		0.0142133	0
ENSCSAG00000008823.1	ENSG00000135913	USP37	10	complement(104352863..104463006)	110144		1.40776	1.40236	-0.00554403	0.00244138
ENSCSAG00000008806.1	ENSG00000144580	CNOT9	10	104473605..104500183	26579		7.27404	6.49649	-0.163097	0.0768223
ENSCSAG00000008792.1	ENSG00000115556	PLCD4	10	104520313..104539951	19639		1.7917	4.36946	1.28612	0.522281
ENSCSAG00000008779.1	ENSG00000115568	ZNF142	10	complement(104541698..104560662)	18965		4.66903	3.6198	-0.367214	0.143839
ENSCSAG00000008774.1	ENSG00000074582	BCS1L	10	104565233..104567649	2417		12.2385	20.0898	0.715031	0.778148
ENSCSAG00000008769.1	ENSG00000163481	RNF25	10	complement(104568488..104575805)	7318		2.64193	3.91824	0.568613	0.20947
ENSCSAG00000008730.1	ENSG00000163482	STK36	10	104576666..104606204	29539		1.82609	2.74915	0.590229	0.188964
ENSCSAG00000008654.1	ENSG00000135912	TTLL4	10	104639893..104656622	16730		10.1233	11.2092	0.147005	0.0913524
ENSCSAG00000008643.1	ENSG00000135929	CYP27A1	10	104683093..104723512	40420		2.34376	2.93078	0.322458	0.0970429
ENSCSAG00000008637.1	ENSG00000115592	PRKAG3	10	complement(104718680..104729969)	11290		0.102748	0.129768	0.33683	0.000651139
ENSCSAG00000008630.1	ENSG00000115596	WNT6	10	104760045..104774487	14443		0	0.0434737
ENSCSAG00000008612.1	ENSG00000135925	WNT10A	10	104782191..104794854	12664		0.0305333	0
ENSCSAG00000018779.1	ENSG00000171450	CDK5R2	10	104858461..104859564	1104		0	0
ENSCSAG00000008586.1	ENSG00000163497	FEV	10	complement(104880347..104883916)	3570		0	0
ENSCSAG00000008573.1	ENSG00000163499	CRYBA2	10	complement(104889592..104892485)	2894		0	0
ENSCSAG00000008506.1	ENSG00000181378	CFAP65	10	complement(104902459..104944401)	41943		0.129066	0.299402	1.21397	0.123005
ENSCSAG00000008404.1	ENSG00000163501	IHH	10	complement(104961079..104966332)	5254		0.073596	0
ENSCSAG00000008380.1	ENSG00000187736	NHEJ1	10	complement(104982380..105068999)	86620		0.584786	0.604067	0.0467987	0.00159672
ENSCSAG00000008344.1	ENSG00000213901	SLC23A3	10	complement(105072456..105078283)	5828		0.398085	0.574597	0.529475	0.0733293
ENSCSAG00000008316.1	ENSG00000115649	CNPPD1	10	complement(105080856..105085080)	4225		6.22338	7.57928	0.284362	0.144006
ENSCSAG00000008270.1	ENSG00000144567	RETREG2	10	105086610..105090896	4287		20.9707	36.0302	0.780827	1.33713
ENSCSAG00000008239.1	ENSG00000158552	ZFAND2B	10	105110647..105113269	2623		11.5722	13.6446	0.237669	0.16977
ENSCSAG00000008232.1	ENSG00000115657	ABCB6	10	complement(105113901..105122358)	8458		7.3147	10.2199	0.482507	0.314088
ENSCSAG00000008219.1	ENSG00000198925	ATG9A	10	complement(105124412..105131409)	6998		6.57532	9.09207	0.467547	0.283346
ENSCSAG00000008195.1	ENSG00000163516	ANKZF1	10	105133655..105140141	6487		28.0453	42.266	0.591738	1.046
ENSCSAG00000008146.1	ENSG00000163521	GLB1L	10	complement(105140775..105148106)	7332		3.84986	8.42098	1.12918	0.734391
ENSCSAG00000008105.1	ENSG00000115661	STK16	10	105150525..105153210	2686		20.2982	28.9868	0.514045	0.666877
ENSCSAG00000008100.1	ENSG00000127824	TUBA4A	10	complement(105155001..105158605)	3605		75.7258	59.3928	-0.350497	0.798226
ENSCSAG00000008094.1	ENSG00000135924	DNAJB2	10	105186644..105192849	6206		7.75714	10.2861	0.407101	0.258379
ENSCSAG00000008084.1	ENSG00000054356	PTPRN	10	complement(105197111..105216430)	19320		3.49247	4.7341	0.438844	0.180224
ENSCSAG00000008073.1	ENSG00000182698	RESP18	10	complement(105230560..105235766)	5207		0	0.0803907
ENSCSAG00000008066.1	ENSG00000123992	DNPEP	10	complement(105266625..105281708)	15084		4.65269	5.05066	0.118406	0.0541663
ENSCSAG00000008059.1	ENSG00000175084	DES	10	105312798..105320118	7321		2.21831	2.45862	0.148385	0.0471534
ENSCSAG00000008026.1	ENSG00000072195	SPEG	10	105330171..105387810	57640		1.31485	1.7393	0.403609	0.0846425
ENSCSAG00000007973.1	ENSG00000144591	GMPPA	10	105395012..105401802	6791		3.30247	3.20526	-0.0431039	0.0176462
ENSCSAG00000007964.1	ENSG00000072182	ASIC4	10	105409820..105427882	18063		0.0107035	0.0115871	0.114437	0
ENSCSAG00000007958.1	ENSG00000123989	CHPF	10	complement(105434400..105438627)	4228		19.2971	53.8094	1.47947	4.27141
ENSCSAG00000007953.1	ENSG00000188760	TMEM198	10	105439815..105444927	5113		1.28563	1.22803	-0.0661349	0.0248921
ENSCSAG00000007946.1	ENSG00000124006	OBSL1	10	complement(105445925..105466875)	20951		5.30612	7.81205	0.558044	0.3019
ENSCSAG00000007932.1	ENSG00000123999	INHA	10	105467963..105471194	3232		0.777654	1.55419	0.99896	0.214935
ENSCSAG00000007917.1	ENSG00000144589	STK11IP	10	105493621..105516895	23275		1.61979	2.14018	0.401925	0.0963461
ENSCSAG00000007873.1	ENSG00000114923	SLC4A3	10	105529263..105543405	14143		3.30817	3.95124	0.25627	0.0946025
ENSCSAG00000007861.1	NA	NA	10	complement(107352530..107499695)	147166		0.0039412	0.0142218	1.8514	0
ENSCSAG00000007841.1	ENSG00000135903	PAX3	10	complement(108127228..108224478)	97251		0.00198802	0.00430427	1.11444	0
ENSCSAG00000007813.1	ENSG00000163082	SGPP2	10	108440284..108479791	39508		0.0587233	0.111249	0.921792	0.000651139
ENSCSAG00000007806.1	ENSG00000116120	FARSB	10	complement(108492652..108568196)	75545		2.00131	1.51269	-0.40383	0.106041
ENSCSAG00000007794.1	ENSG00000124003	MOGAT1	10	108594534..108636948	42415		0.0319075	0.0345416	0.114437	0
ENSCSAG00000007784.1	ENSG00000123983	ACSL3	10	108832621..108866092	33472		22.2956	14.2629	-0.644497	0.737705
ENSCSAG00000018781.1	ENSG00000152049	KCNE4	10	108971949..108972461	513		35.4262	46.5105	0.392739	0.653942
ENSCSAG00000007765.1	ENSG00000171951	SCG2	10	complement(109505779..109507632)	1854		0.208562	0.225779	0.114437	0.00092115
ENSCSAG00000007759.1	ENSG00000152056	AP1S3	10	complement(109682990..109771323)	88334		0.332682	0.30565	-0.122263	0.00112844
ENSCSAG00000007749.1	ENSG00000085449	WDFY1	10	complement(109818422..109860919)	42498		8.17966	11.1204	0.44309	0.308326
ENSCSAG00000007739.1	ENSG00000135900	MRPL44	10	109904117..109911651	7535		12.3417	16.166	0.38942	0.320011
ENSCSAG00000007733.1	ENSG00000135919	SERPINE2	10	complement(109922330..109987319)	64990		17.4119	14.2183	-0.292325	0.238456
ENSCSAG00000007715.1	ENSG00000124019	FAM124B	10	complement(110328923..110351294)	22372		0.0172838	0
ENSCSAG00000007708.1	ENSG00000036257	CUL3	10	complement(110426235..110541086)	114852		7.16604	6.26514	-0.19383	0.0887897
ENSCSAG00000007693.1	ENSG00000135905	DOCK10	10	complement(110718937..110903617)	184681		5.30867	2.65417	-1.00009	0.452898
ENSCSAG00000007681.1	ENSG00000144460	NYAP2	10	111375634..111552899	177266		0	0.00354209
ENSCSAG00000007672.1	ENSG00000144468	RHBDD1	10	112882879..113016992	134114		0.452657	0.418238	-0.114094	0.0395614
ENSCSAG00000007607.1	ENSG00000081052	COL4A4	10	complement(113028552..113165958)	137407		1.46895	1.13478	-0.372372	0.0974665
ENSCSAG00000007374.1	ENSG00000169031	COL4A3	10	113257483..113335312	77830		2.07918	2.64075	0.344933	0.101733
ENSCSAG00000007146.1	ENSG00000168958	MFF	10	113353985..113381160	27176		6.68027	7.91719	0.245081	0.126895
ENSCSAG00000007139.1	ENSG00000168955	TM4SF20	10	complement(113386164..113402060)	15897		0.0121618	0.0131658	0.114437	0
ENSCSAG00000007133.1	ENSG00000173744	AGFG1	10	113500427..113582474	82048		2.13017	1.88002	-0.180221	0.0391968
ENSCSAG00000007118.1	ENSG00000135917	SLC19A3	10	complement(113722924..113737395)	14472		0	0
ENSCSAG00000007082.1	ENSG00000115009	CCL20	10	113832573..113835736	3164		0	0
ENSCSAG00000007076.1	ENSG00000123977	DAW1	10	113890997..113948228	57232		0.0337812	0.0438839	0.377472	0
ENSCSAG00000007061.1	ENSG00000153820	SPHKAP	10	complement(114006567..114196290)	189724		0.00101904	0.006619	2.6994	0
ENSCSAG00000007047.1	ENSG00000153823	PID1	10	complement(115013884..115268544)	254661		1.04996	0.297515	-1.8193	0.270011
ENSCSAG00000007041.1	ENSG00000187957	DNER	10	complement(115358008..115608755)	250748		0.0131077	0.0091816	-0.513594	0
ENSCSAG00000007030.1	ENSG00000153827	TRIP12	10	complement(115793717..115903718)	110002		15.9728	14.8941	-0.100882	0.0690235
ENSCSAG00000018783.1	NA	NA	10	115799491..115800363	873		9.96581	8.39106	-0.248133	0.147204
ENSCSAG00000007012.1	ENSG00000153832	FBXO36	10	115998427..116036650	38224		0.141624	0.202595	0.516536	0.067151
ENSCSAG00000007006.1	ENSG00000163053	SLC16A14	10	complement(116061700..116088548)	26849		0.144018	0.187088	0.377472	0.067151
ENSCSAG00000006997.1	ENSG00000135899	SP110	10	complement(116246119..116254015)	7897		3.54993	3.10089	-0.195107	0.0615762
ENSCSAG00000006962.1	ENSG00000079263	SP140	10	116262327..116349173	86847		0.338379	0.134957	-1.32614	0.124752
ENSCSAG00000006889.1	ENSG00000185404	SP140L	10	116372490..116444891	72402		1.46067	1.56101	0.095856	0.0174607
ENSCSAG00000006851.1	ENSG00000067066	SP100	10	116459050..116586815	127766		3.39413	3.70872	0.127882	0.0365809
ENSCSAG00000006836.1	ENSG00000135932	CAB39	10	116798868..116858456	59589		4.45146	3.63528	-0.292212	0.0987848
ENSCSAG00000006830.1	ENSG00000135916	ITM2C	10	116903189..116916178	12990		6.08735	8.13665	0.41862	0.229629
ENSCSAG00000018785.1	ENSG00000135898	GPR55	10	complement(116947905..116948864)	960		0	0
ENSCSAG00000006817.1	ENSG00000173699	SPATA3	10	117028843..117035684	6842		0	0
ENSCSAG00000006812.1	ENSG00000204128	C2orf72	10	117058454..117067400	8947		0.129655	0.631611	2.28436	0.25865
ENSCSAG00000006788.1	ENSG00000173692	PSMD1	10	117078512..117197586	119075		7.29508	6.76711	-0.108383	0.0547121
ENSCSAG00000006733.1	ENSG00000135914	HTR2B	10	complement(117133195..117149681)	16487		0.0234532	0.0507787	1.11444	0.123881
ENSCSAG00000006713.1	ENSG00000135931	ARMC9	10	117233990..117406953	172964		0.690791	0.721197	0.0621429	0.00172491
ENSCSAG00000006670.1	ENSG00000156966	B3GNT7	10	117433340..117434741	1402		3.44752	4.77711	0.470581	0.198454
ENSCSAG00000006662.1	NA	NA	10	117476066..117476705	640		0	0
ENSCSAG00000006660.1	ENSG00000115053	NCL	10	complement(117478712..117484099)	5388		385.489	303.147	-0.346674	2.77136
ENSCSAG00000006652.1	ENSG00000171596	NMUR1	10	complement(117549015..117552943)	3929		0	0.213079
ENSCSAG00000018787.1	ENSG00000177673	TEX44	10	117610187..117611374	1188		0	0
ENSCSAG00000018789.1	NA	NA	10	complement(117713382..117713480)	99		0	0
ENSCSAG00000006643.1	NA	NA	10	117715278..117722036	6759		56.5508	51.6817	-0.129892	0.193288
ENSCSAG00000006635.1	ENSG00000156973	PDE6D	10	complement(117747674..117809674)	62001		2.27946	1.81951	-0.325149	0.0977304
ENSCSAG00000006629.1	ENSG00000144524	COPS7B	10	117817421..117836665	19245		4.14903	4.1109	-0.0133182	0.00418629
ENSCSAG00000006624.1	ENSG00000163273	NPPC	10	complement(117923314..117924142)	829		0	0
ENSCSAG00000006618.1	ENSG00000144535	DIS3L2	10	118014555..118350385	335831		0.686806	0.563392	-0.285762	0.033234
ENSCSAG00000006598.1	ENSG00000163283	ALPP	10	118388992..118392152	3161		0	0
ENSCSAG00000006570.1	ENSG00000163295	ALPI	10	118476215..118479499	3285		0	0
ENSCSAG00000006548.1	ENSG00000171551	ECEL1	10	complement(118500625..118507135)	6511		0	0
ENSCSAG00000006532.1	ENSG00000237412	PRSS56	10	118540863..118545740	4878		0	0
ENSCSAG00000006511.1	ENSG00000135902	CHRND	10	118546464..118554993	8530		0.045331	0
ENSCSAG00000006488.1	ENSG00000196811	CHRNG	10	118559230..118565610	6381		0	0.0328001
ENSCSAG00000006471.1	ENSG00000221944	TIGD1	10	complement(118568654..118570785)	2132		9.43106	8.73708	-0.110269	0.0584699
ENSCSAG00000006468.1	ENSG00000135930	EIF4E2	10	118571623..118595452	23830		6.27959	6.85947	0.127426	0.0551081
ENSCSAG00000006462.1	ENSG00000115468	EFHD1	10	118653427..118703662	50236		0.00769714	0.0166651	1.11444	0
ENSCSAG00000006455.1	ENSG00000204120	GIGYF2	10	118759103..118874102	115000		4.96791	4.77379	-0.0575029	0.0159402
ENSCSAG00000006446.1	ENSG00000115474	KCNJ13	10	complement(118793445..118796563)	3119		0	0.134208
ENSCSAG00000006442.1	ENSG00000182600	C2orf82	10	118902349..118908415	6067		0.0637339	0
ENSCSAG00000006432.1	ENSG00000066248	NGEF	10	complement(118911801..119006163)	94363		0.0635147	0.08872	0.482169	0.000651139
ENSCSAG00000006384.1	NA	NA	10	119044113..119049741	5629		0	0.0371819
ENSCSAG00000006383.1	ENSG00000115488	NEU2	10	119066733..119069118	2386		0	0
ENSCSAG00000006368.1	ENSG00000168918	INPP5D	10	119093811..119242931	149121		0.0194476	0.0112283	-0.792453	0
ENSCSAG00000006363.1	ENSG00000085978	ATG16L1	10	119286871..119329919	43049		2.88777	3.20395	0.149897	0.0402326
ENSCSAG00000006351.1	ENSG00000130561	SAG	10	119344090..119382983	38894		0.0248543	0.0161437	-0.622528	0
ENSCSAG00000006335.1	ENSG00000077044	DGKD	10	119424332..119508547	84216		4.50651	3.16123	-0.511524	0.199714
ENSCSAG00000006323.1	ENSG00000085982	USP40	10	complement(119517084..119608284)	91201		2.3658	2.79978	0.242982	0.0613582
ENSCSAG00000006311.1	ENSG00000242515	UGT1A10	10	119681841..119682860	1020		0	0
ENSCSAG00000006310.1	ENSG00000244474	UGT1A4	10	119724340..119796626	72287		0.101634	0.0694887	-0.548528	0.000651139
ENSCSAG00000006305.1	NA	NA	10	complement(119768621..119769577)	957		0	0.437403
ENSCSAG00000006299.1	ENSG00000185038	MROH2A	10	119803728..119862679	58952		0	0
ENSCSAG00000006286.1	ENSG00000123485	HJURP	10	complement(119869117..119885712)	16596		7.87512	9.08014	0.205411	0.116399
ENSCSAG00000018793.1	ENSG00000204568	MRPS18B	10	complement(119921438..119922214)	777		28.1172	42.5598	0.598039	1.06328
ENSCSAG00000006269.1	ENSG00000144481	TRPM8	10	119954947..120042296	87350		0.00885342	0.0143764	0.6994	0
ENSCSAG00000006237.1	ENSG00000072080	SPP2	10	120073664..120092327	18664		0	0.0112139
ENSCSAG00000018795.1	ENSG00000188042	ARL4C	10	complement(120543575..120544150)	576		44.9776	55.5945	0.305736	0.535543
ENSCSAG00000006235.1	ENSG00000130147	SH3BP4	10	121054797..121073708	18912		1.89125	2.65605	0.489947	0.145291
ENSCSAG00000006230.1	ENSG00000157985	AGAP1	10	121728937..122142090	413154		0.383253	0.304963	-0.329663	0.044727
ENSCSAG00000006225.1	NA	NA	10	complement(121786504..121795958)	9455		0	0
ENSCSAG00000006222.1	ENSG00000168505	GBX2	10	complement(122182301..122184356)	2056		1.12842	0.814386	-0.470525	0.0844328
ENSCSAG00000006216.1	ENSG00000182177	ASB18	10	complement(122211597..122283388)	71792		0.00269301	0.017492	2.6994	0
ENSCSAG00000006204.1	ENSG00000132321	IQCA1	10	complement(122335980..122500559)	164580		0.239644	0.284862	0.249367	0.0507116
ENSCSAG00000018797.1	ENSG00000144476	ACKR3	10	122571853..122572941	1089		0	0
ENSCSAG00000006174.1	NA	NA	10	123256067..123256483	417		0	0
ENSCSAG00000006162.1	ENSG00000163359	COL6A3	10	complement(123327102..123400114)	73013		0.0105919	0.0114663	0.114437	0
ENSCSAG00000018799.1	NA	NA	10	complement(123426236..123426520)	285		0	0
ENSCSAG00000006137.1	ENSG00000115648	MLPH	10	123498326..123561633	63308		0.00610781	0.00661203	0.114437	0
ENSCSAG00000006132.1	ENSG00000071677	PRLH	10	123571048..123571650	603		0	0
ENSCSAG00000006115.1	ENSG00000124839	RAB17	10	complement(123580621..123594374)	13754		0.056227	0
ENSCSAG00000006108.1	ENSG00000124831	LRRFIP1	10	123707498..123805565	98068		7.7833	7.73436	-0.00910164	0.00578461
ENSCSAG00000006098.1	ENSG00000177483	RBM44	10	123831247..123852702	21456		0	0.0390189
ENSCSAG00000006090.1	ENSG00000132329	RAMP1	10	123874119..123930888	56770		0.0136225	0.0331808	1.28436	0
ENSCSAG00000006088.1	ENSG00000132330	SCLY	10	124082617..124121418	38802		1.62933	1.37007	-0.250025	0.0446303
ENSCSAG00000006080.1	ENSG00000144488	ESPNL	10	124123379..124152127	28749		0.01345	0.00728015	-0.885563	0
ENSCSAG00000006072.1	ENSG00000168427	KLHL30	10	124161796..124171988	10193		0.0189676	0.123201	2.6994	0.123881
ENSCSAG00000006064.1	ENSG00000178752	ERFE	10	124180126..124188669	8544		0.226284	0.244964	0.114437	0.00092115
ENSCSAG00000006045.1	ENSG00000132323	ILKAP	10	complement(124192057..124225546)	33490		4.28354	4.68716	0.129909	0.0438882
ENSCSAG00000006041.1	NA	NA	10	complement(124250405..124256202)	5798		0.733599	0.866356	0.239968	0.0562624
ENSCSAG00000006035.1	ENSG00000144485	HES6	10	complement(124264456..124265542)	1087		0.71145	0.385091	-0.885563	0.112533
ENSCSAG00000006029.1	ENSG00000132326	PER2	10	complement(124272173..124304915)	32743		0.862082	1.10584	0.359241	0.0495448
ENSCSAG00000006023.1	ENSG00000204104	TRAF3IP1	10	124348923..124426521	77599		1.68923	2.15234	0.349541	0.0934287
ENSCSAG00000006016.1	ENSG00000065802	ASB1	10	124457088..124478600	21513		1.02451	0.904785	-0.179294	0.0279937
ENSCSAG00000018801.1	ENSG00000233608	TWIST2	10	124890134..124890613	480		6.04177	7.84864	0.377472	0.206816
ENSCSAG00000006011.1	ENSG00000068024	HDAC4	10	complement(125103305..125402728)	299424		0.234387	0.21669	-0.113264	0.00092115
ENSCSAG00000005986.1	NA	NA	10	125823921..125843255	19335		0	0
ENSCSAG00000005983.1	ENSG00000130414	NDUFA10	10	complement(126018778..126082757)	63980		4.2638	3.38906	-0.331257	0.117513
ENSCSAG00000018803.1	ENSG00000182083	OR6B2	10	complement(126087495..126088433)	939		0.411793	0
ENSCSAG00000018806.1	ENSG00000178586	OR6B3	10	complement(126097576..126098496)	921		0	0
ENSCSAG00000005977.1	ENSG00000178602	OTOS	10	complement(126172191..126173348)	1158		0	0.18074
ENSCSAG00000005972.1	ENSG00000063660	GPC1	10	126465055..126494906	29852		1.72275	2.3277	0.434194	0.113255
ENSCSAG00000005962.1	ENSG00000144504	ANKMY1	10	complement(126516680..126583449)	66770		0.0665979	0.122249	0.876278	0.000651139
ENSCSAG00000005952.1	ENSG00000188542	DUSP28	10	126589102..126589861	760		2.5439	3.30469	0.377472	0.126528
ENSCSAG00000005950.1	ENSG00000142327	RNPEPL1	10	126600627..126605375	4749		8.71216	13.7945	0.662989	0.549107
ENSCSAG00000005947.1	ENSG00000142330	CAPN10	10	126613925..126624426	10502		8.59724	10.0643	0.227298	0.129428
ENSCSAG00000018807.1	ENSG00000178623	GPR35	10	126658185..126659114	930		0	0
ENSCSAG00000005945.1	ENSG00000184945	AQP12A	10	complement(126707009..126713208)	6200		0	0
ENSCSAG00000005941.1	NA	NA	10	126755800..126759537	3738		0	0
ENSCSAG00000005934.1	ENSG00000130294	KIF1A	10	complement(126785234..126867158)	81925		0.715056	0.814962	0.188676	0.0273349
ENSCSAG00000005927.1	ENSG00000172482	AGXT	10	126934095..126943694	9600		0	0
ENSCSAG00000005921.1	ENSG00000172478	C2orf54	10	complement(126952762..126961542)	8781		0.0880704	0.0476705	-0.885563	0.123881
ENSCSAG00000005919.1	ENSG00000226321	CROCC2	10	127014867..127031529	16663		0.0232055	0.100485	2.11444	0.123881
ENSCSAG00000005915.1	NA	NA	10	127033476..127051048	17573		0.0330057	0.0357305	0.114437	0
ENSCSAG00000005891.1	ENSG00000162804	SNED1	10	127058358..127138703	80346		1.76382	2.12824	0.27096	0.0526812
ENSCSAG00000005845.1	ENSG00000122085	MTERF4	10	complement(127146466..127152623)	6158		7.53504	6.86554	-0.134242	0.0645667
ENSCSAG00000005843.1	ENSG00000115687	PASK	10	complement(127157044..127199836)	42793		1.84332	2.71446	0.558356	0.169009
ENSCSAG00000005841.1	ENSG00000115685	PPP1R7	10	127207118..127243379	36262		3.85479	3.72858	-0.0480241	0.0169569
ENSCSAG00000005815.1	ENSG00000146205	ANO7	10	127249970..127285409	35440		0.289132	0.43702	0.59597	0.0421102
ENSCSAG00000005781.1	ENSG00000115677	HDLBP	10	complement(127291688..127328893)	37206		89.435	97.0937	0.118539	0.238786
ENSCSAG00000005773.1	ENSG00000168385	2017-09-02	10	127387297..127417106	29810		31.8055	33.1884	0.0614033	0.0608597
ENSCSAG00000005767.1	ENSG00000006607	FARP2	10	127440211..127570130	129920		2.35421	2.59849	0.142434	0.0459875
ENSCSAG00000005762.1	ENSG00000115694	STK25	10	complement(127571665..127579971)	8307		16.8736	16.1754	-0.0609703	0.0468647
ENSCSAG00000005758.1	ENSG00000176720	BOK	10	127622700..127632927	10228		5.633	5.85246	0.0551402	0.0264916
ENSCSAG00000005755.1	ENSG00000176946	THAP4	10	complement(127643767..127689288)	45522		1.69035	1.70575	0.0130881	0.00269105
ENSCSAG00000005753.1	ENSG00000168397	ATG4B	10	127689985..127718585	28601		2.22397	2.72223	0.291652	0.0817271
ENSCSAG00000005751.1	ENSG00000168393	DTYMK	10	complement(127722466..127733443)	10978		6.26962	6.6156	0.0774958	0.0348499
ENSCSAG00000005749.1	ENSG00000168395	ING5	10	127746566..127769442	22877		2.68746	2.6806	-0.00368871	0.00339412
ENSCSAG00000005748.1	ENSG00000180902	D2HGDH	10	127778689..127809812	31124		5.32353	7.75349	0.542463	0.3019
ENSCSAG00000005745.1	ENSG00000154252	GAL3ST2	10	127837189..127842906	5718		0	0
ENSCSAG00000005741.1	ENSG00000204099	NEU4	10	127847391..127852519	5129		0	0
ENSCSAG00000005736.1	ENSG00000188389	PDCD1	10	complement(127878554..127886054)	7501		0.0515496	0.0279026	-0.885563	0.123881
ENSCSAG00000005728.1	ENSG00000188011	RTP5	10	127896981..127900516	3536		0	0
ENSCSAG00000005723.1	ENSG00000216921	AC131097.2	10	complement(127919405..127924922)	5518		0	0
ENSCSAG00000012170.1	ENSG00000181404	WASHC1	11	complement(10268..22842)	12575		5.18127	5.609	0.114437	0.0390309
ENSCSAG00000012134.1	ENSG00000120645	IQSEC3	11	69712..179103	109392		0.0070695	0.0153062	1.11444	0
ENSCSAG00000012072.1	ENSG00000111181	SLC6A12	11	complement(193566..213825)	20260		0.104971	0.144628	0.462361	0.000651139
ENSCSAG00000012059.1	ENSG00000010379	SLC6A13	11	complement(224239..261315)	37077		0.307653	0.310471	0.0131541	0.00112844
ENSCSAG00000012042.1	ENSG00000073614	KDM5A	11	complement(286728..381069)	94342		2.50017	2.41594	-0.0494398	0.0192855
ENSCSAG00000012032.1	ENSG00000120647	CCDC77	11	399895..433922	34028		1.54542	1.82677	0.241294	0.0580957
ENSCSAG00000012023.1	ENSG00000139044	B4GALNT3	11	525226..550489	25264		0.022958	0.0911284	1.98891	0.123881
ENSCSAG00000012009.1	ENSG00000171840	NINJ2	11	complement(554229..555173)	945		0	0
ENSCSAG00000011929.1	ENSG00000060237	WNK1	11	737590..890762	153173		9.39337	8.61385	-0.124985	0.0678846
ENSCSAG00000011672.1	ENSG00000002016	RAD52	11	complement(895292..914513)	19222		3.3594	2.89632	-0.213984	0.063394
ENSCSAG00000011653.1	ENSG00000082805	ERC1	11	1030435..1524817	494383		1.10437	0.859401	-0.361823	0.0540894
ENSCSAG00000019218.1	NA	NA	11	1548014..1548673	660		192.165	189.636	-0.0191129	0.048657
ENSCSAG00000011638.1	ENSG00000171823	FBXL14	11	complement(1616150..1635870)	19721		1.32348	1.35845	0.0376218	0.0191055
ENSCSAG00000011631.1	ENSG00000111186	WNT5B	11	1674443..1688759	14317		0	0
ENSCSAG00000011623.1	ENSG00000006831	ADIPOR2	11	1802780..1834090	31311		3.58751	2.68047	-0.420499	0.147389
ENSCSAG00000011563.1	ENSG00000151062	CACNA2D4	11	complement(1841070..1971874)	130805		0.0221708	0.0336015	0.599864	0
ENSCSAG00000011402.1	ENSG00000166159	LRTM2	11	1874718..1882207	7490		0	0
ENSCSAG00000011385.1	NA	NA	11	complement(1909588..1910904)	1317		0	0
ENSCSAG00000011349.1	ENSG00000151065	DCP1B	11	complement(2000086..2057609)	57524		1.74098	1.82649	0.0691727	0.0160909
ENSCSAG00000011336.1	ENSG00000151067	CACNA1C	11	2548033..2752991	204959		0.00188659	0.00816933	2.11444	0
ENSCSAG00000011298.1	ENSG00000004478	FKBP4	11	2861088..2869207	8120		48.0723	43.8957	-0.131125	0.178775
ENSCSAG00000011288.1	ENSG00000111203	ITFG2	11	2877997..2890477	12481		8.79859	11.5205	0.388857	0.26151
ENSCSAG00000011280.1	ENSG00000053702	NRIP2	11	complement(2893730..2901495)	7766		0.0497905	0.296455	2.57387	0.233675
ENSCSAG00000011266.1	ENSG00000283297	AC005841.2	11	complement(2911968..2920251)	8284		0.0466771	0.0505304	0.114437	0.123881
ENSCSAG00000011261.1	ENSG00000111206	FOXM1	11	complement(2921874..2938357)	16484		17.3703	18.4106	0.0839187	0.0651391
ENSCSAG00000011255.1	ENSG00000171792	RHNO1	11	2951329..2954415	3087		32.943	33.493	0.0238856	0.022735
ENSCSAG00000011251.1	ENSG00000078246	TULP3	11	2956945..3005095	48151		3.82249	4.87263	0.35019	0.143698
ENSCSAG00000011241.1	ENSG00000197905	TEAD4	11	3055107..3103560	48454		0.538664	0.747274	0.47225	0.0991085
ENSCSAG00000011231.1	ENSG00000011105	TSPAN9	11	3264079..3344373	80295		0.919791	0.703783	-0.386176	0.0603547
ENSCSAG00000011220.1	ENSG00000111218	PRMT8	11	3548448..3645296	96849		0.00399254	0.00216107	-0.885563	0
ENSCSAG00000011199.1	ENSG00000130038	CRACR2A	11	complement(3667647..3743026)	75380		0.015389	0.0194359	0.33683	0
ENSCSAG00000011139.1	ENSG00000111224	PARP11	11	complement(3858993..3909149)	50157		0.605177	0.408938	-0.565474	0.0765832
ENSCSAG00000011132.1	ENSG00000118971	CCND2	11	4307731..4333661	25931		0	0.0161426
ENSCSAG00000011127.1	ENSG00000078237	TIGAR	11	4355097..4381273	26177		4.54223	4.12566	-0.138778	0.0546277
ENSCSAG00000011120.1	ENSG00000118972	FGF23	11	complement(4398675..4407209)	8535		0	0
ENSCSAG00000011115.1	ENSG00000111241	FGF6	11	complement(4464171..4473916)	9746		0	0
ENSCSAG00000011105.1	ENSG00000047621	C12orf4	11	complement(4517182..4559859)	42678		2.43721	2.59917	0.0928236	0.0286387
ENSCSAG00000011084.1	ENSG00000111247	RAD51AP1	11	4560258..4581142	20885		4.48049	5.03075	0.167118	0.0672148
ENSCSAG00000011051.1	ENSG00000010219	DYRK4	11	4609589..4634205	24617		0	0
ENSCSAG00000011003.1	ENSG00000111254	AKAP3	11	complement(4636187..4659373)	23187		1.56757	2.18441	0.478712	0.116721
ENSCSAG00000010997.1	ENSG00000139180	NDUFA9	11	4680053..4718220	38168		4.34612	4.34848	0.000780612	0.00752106
ENSCSAG00000010984.1	ENSG00000130035	GALNT8	11	4753234..4816693	63460		0.00913977	0
ENSCSAG00000019219.1	ENSG00000151079	AC005833.1	11	4854570..4856162	1593		0	0
ENSCSAG00000019220.1	ENSG00000111262	KCNA1	11	4956856..4958343	1488		0	0
ENSCSAG00000019221.1	ENSG00000130037	KCNA5	11	5085518..5087335	1818		0	0
ENSCSAG00000010965.1	ENSG00000185652	NTF3	11	5479134..5542090	62957		0.0153547	0
ENSCSAG00000010915.1	ENSG00000047617	ANO2	11	complement(5611162..5969478)	358317		0.00431655	0.00642523	0.573869	0
ENSCSAG00000010786.1	ENSG00000110799	VWF	11	complement(5994630..6160785)	166156		0.0104723	0.0151157	0.529475	0
ENSCSAG00000010749.1	ENSG00000010278	CD9	11	6236627..6275470	38844		12.2441	8.93355	-0.454777	0.323027
ENSCSAG00000010727.1	ENSG00000008323	PLEKHG6	11	6348244..6363925	15682		0.0986286	0.213541	1.11444	0.067151
ENSCSAG00000010687.1	ENSG00000067182	TNFRSF1A	11	complement(6365098..6378581)	13484		5.52022	5.51027	-0.00260203	0.0048523
ENSCSAG00000010676.1	ENSG00000111319	SCNN1A	11	complement(6385100..6416337)	31238		0.0742698	0.167502	1.17333	0.067151
ENSCSAG00000010660.1	ENSG00000111321	LTBR	11	6425544..6431246	5703		14.6113	16.5515	0.179877	0.132029
ENSCSAG00000010635.1	ENSG00000139193	CD27	11	6493650..6499738	6089		0	0
ENSCSAG00000010603.1	ENSG00000139192	TAPBPL	11	6500576..6510628	10053		3.34632	3.78913	0.179289	0.0655553
ENSCSAG00000010592.1	ENSG00000139190	VAMP1	11	complement(6512566..6514969)	2404		1.12592	1.56712	0.477007	0.115775
ENSCSAG00000010565.1	ENSG00000111639	MRPL51	11	complement(6532552..6533417)	866		66.5292	67.9128	0.0296952	0.0417561
ENSCSAG00000010550.1	ENSG00000010292	NCAPD2	11	6535305..6565968	30664		17.6792	19.9236	0.172425	0.145966
ENSCSAG00000010531.1	NA	NA	11	6569375..6572679	3305		157.185	121.335	-0.373461	1.49995
ENSCSAG00000010518.1	ENSG00000010295	IFFO1	11	complement(6574952..6589413)	14462		2.19245	2.59053	0.240701	0.0643366
ENSCSAG00000010484.1	ENSG00000111641	NOP2	11	complement(6590642..6601552)	10911		13.1478	10.4159	-0.33603	0.237575
ENSCSAG00000010429.1	ENSG00000111642	CHD4	11	complement(6604341..6640215)	35875		43.4745	44.2981	0.0270751	0.0318454
ENSCSAG00000019222.1	ENSG00000184574	LPAR5	11	complement(6653445..6654560)	1116		2.59861	2.43805	-0.0920135	0.0356056
ENSCSAG00000010413.1	ENSG00000111644	ACRBP	11	complement(6672312..6681198)	8887		0	0
ENSCSAG00000010403.1	ENSG00000111653	ING4	11	complement(6684898..6696852)	11955		2.84628	3.18629	0.1628	0.0563304
ENSCSAG00000010379.1	ENSG00000126746	ZNF384	11	complement(6701261..6713322)	12062		12.2779	12.5974	0.0370625	0.0283394
ENSCSAG00000010351.1	ENSG00000139200	PIANP	11	complement(6730211..6733229)	3019		0.51232	0.62394	0.284362	0.0326808
ENSCSAG00000010346.1	ENSG00000111652	COPS7A	11	6755340..6761329	5990		5.97117	9.67868	0.696798	0.463565
ENSCSAG00000010338.1	ENSG00000089693	MLF2	11	complement(6784973..6788521)	3549		27.2927	30.7842	0.173677	0.186977
ENSCSAG00000010328.1	NA	NA	11	6802980..6807386	4407		17.4165	25.3607	0.542138	0.657874
ENSCSAG00000010305.1	ENSG00000089692	LAG3	11	6809781..6815325	5545		0.278935	0.226471	-0.3006	0.052915
ENSCSAG00000010263.1	ENSG00000010610	CD4	11	6825245..6852219	26975		0	0
ENSCSAG00000010255.1	ENSG00000250510	GPR162	11	6856797..6860104	3308		0.467561	2.02464	2.11444	0.462237
ENSCSAG00000010242.1	ENSG00000110811	P3H3	11	6860891..6872549	11659		1.37636	2.74659	0.996786	0.301569
ENSCSAG00000010234.1	ENSG00000111664	GNB3	11	6874351..6880179	5829		0.265345	0.287249	0.114437	0.00112844
ENSCSAG00000010224.1	ENSG00000111665	CDCA3	11	complement(6882340..6884252)	1913		13.5427	17.0676	0.33375	0.275654
ENSCSAG00000010215.1	ENSG00000111667	USP5	11	6885465..6898442	12978		12.3051	14.0789	0.194277	0.129436
ENSCSAG00000010202.1	ENSG00000111669	TPI1	11	6900793..6903745	2953		70.9709	63.8594	-0.152328	0.269887
ENSCSAG00000010193.1	ENSG00000010626	LRRC23	11	6936628..6943909	7282		0.1062	0.316159	1.57387	0.123005
ENSCSAG00000010188.1	ENSG00000111674	ENO2	11	6946748..6954048	7301		5.40209	7.76873	0.524161	0.285335
ENSCSAG00000010176.1	ENSG00000111676	ATN1	11	6964946..6972801	7856		62.6572	65.9382	0.0736335	0.111419
ENSCSAG00000010169.1	ENSG00000111678	C12orf57	11	6975133..6976843	1711		12.2036	18.2263	0.578718	0.55418
ENSCSAG00000010157.1	ENSG00000111679	PTPN6	11	6984764..6994115	9352		0.206733	0.492359	1.25194	0.14142
ENSCSAG00000010145.1	ENSG00000215021	PHB2	11	complement(7001255..7004264)	3010		23.1876	22.2509	-0.0594895	0.0539786
ENSCSAG00000010140.1	ENSG00000268439	EMG1	11	7004645..7009527	4883		6.29542	5.57211	-0.176078	0.0820031
ENSCSAG00000010132.1	ENSG00000111684	LPCAT3	11	complement(7010885..7051282)	40398		4.12057	3.93747	-0.0655764	0.0166233
ENSCSAG00000010122.1	ENSG00000159403	C1R	11	complement(7125367..7134612)	9246		1.58918	3.7803	1.25021	0.458483
ENSCSAG00000010067.1	ENSG00000182326	C1S	11	7139115..7148056	8942		1.21079	3.51091	1.5359	0.534769
ENSCSAG00000009944.1	ENSG00000139178	C1RL	11	complement(7163702..7176598)	12897		0.779523	1.18467	0.603822	0.106973
ENSCSAG00000009936.1	ENSG00000139194	RBP5	11	complement(7191636..7196365)	4730		0.0408746	0
ENSCSAG00000009922.1	ENSG00000139182	CLSTN3	11	7198198..7225607	27410		0.860528	1.7715	1.04168	0.230542
ENSCSAG00000009909.1	ENSG00000139197	PEX5	11	7256752..7272922	16171		1.87705	3.26157	0.797097	0.263485
ENSCSAG00000009890.1	ENSG00000215009	ACSM4	11	7320091..7344563	24473		0.0079	0.0342087	2.11444	0
ENSCSAG00000009860.1	NA	NA	11	complement(7348629..7355219)	6591		1.056	2.15934	1.03198	0.260152
ENSCSAG00000009836.1	ENSG00000177675	CD163L1	11	complement(7411406..7471663)	60258		0.0288763	0
ENSCSAG00000009826.1	ENSG00000177575	CD163	11	complement(7510330..7535948)	25619		0.316958	0.457498	0.529475	0.0831207
ENSCSAG00000009817.1	ENSG00000111701	APOBEC1	11	complement(7696714..7700301)	3588		0	0
ENSCSAG00000009810.1	ENSG00000184344	GDF3	11	complement(7727913..7733075)	5163		0	0
ENSCSAG00000009801.1	ENSG00000198178	CLEC4C	11	complement(7764055..7773984)	9930		0	0.0210773
ENSCSAG00000009790.1	ENSG00000255192	NANOGP8	11	7813870..7819343	5474		0	0
ENSCSAG00000009774.1	ENSG00000173262	SLC2A14	11	complement(7848703..7866243)	17541		0.0440879	0.0715913	0.6994	0.123881
ENSCSAG00000009751.1	NA	NA	11	complement(8007048..8016325)	9278		2.58393	2.05282	-0.331964	0.0911828
ENSCSAG00000009745.1	ENSG00000065970	FOXJ2	11	8109354..8123084	13731		2.49221	3.10951	0.319257	0.0928848
ENSCSAG00000019223.1	ENSG00000171860	C3AR1	11	complement(8128620..8130062)	1443		0.267965	0
ENSCSAG00000009739.1	ENSG00000089818	NECAP1	11	8155524..8169190	13667		1.82486	1.86831	0.0339475	0.0154855
ENSCSAG00000009733.1	ENSG00000111729	CLEC4A	11	8193439..8207071	13633		0.0709076	0.153522	1.11444	0.067151
ENSCSAG00000009723.1	ENSG00000205846	CLEC6A	11	8228381..8250434	22054		0.00876651	0
ENSCSAG00000009705.1	ENSG00000166527	CLEC4D	11	8297155..8302780	5626		0	0
ENSCSAG00000009687.1	ENSG00000166523	CLEC4E	11	complement(8316049..8321269)	5221		0	0
ENSCSAG00000009663.1	ENSG00000111732	AICDA	11	complement(8428922..8431641)	2720		0	0
ENSCSAG00000009659.1	ENSG00000197614	MFAP5	11	complement(8470450..8484601)	14152		0.0136614	0
ENSCSAG00000009651.1	ENSG00000166532	RIMKLB	11	8538497..8602622	64126		1.32959	1.80817	0.443545	0.106819
ENSCSAG00000009610.1	ENSG00000166535	A2ML1	11	8638826..8693355	54530		0.00709102	0.0076764	0.114437	0
ENSCSAG00000009518.1	ENSG00000111752	PHC1	11	8736938..8758600	21663		4.86398	4.70515	-0.0478971	0.0160123
ENSCSAG00000009501.1	ENSG00000003056	M6PR	11	complement(8760937..8765611)	4675		59.8827	66.5722	0.15278	0.261866
ENSCSAG00000009493.1	ENSG00000139187	KLRG1	11	8808943..8828685	19743		0	0.0212022
ENSCSAG00000009480.1	ENSG00000175899	A2M	11	complement(8886018..8934351)	48334		0	0
ENSCSAG00000009465.1	ENSG00000126838	PZP	11	complement(8964018..9014782)	50765		0	0
ENSCSAG00000009442.1	ENSG00000013573	DDX11	11	9265045..9290114	25070		1.58093	2.35428	0.574509	0.157946
ENSCSAG00000009422.1	NA	NA	11	complement(9291472..9293235)	1764		0	0
ENSCSAG00000009404.1	ENSG00000214776	AC092821.1	11	complement(9400213..9430899)	30687		0	0
ENSCSAG00000009377.1	ENSG00000111796	KLRB1	11	complement(9481275..9494283)	13009		0	0.0321773
ENSCSAG00000009349.1	ENSG00000069493	CLEC2D	11	9561743..9586948	25206		0.191757	0.224194	0.225469	0.00092115
ENSCSAG00000009295.1	ENSG00000184293	CLECL1	11	complement(9621934..9633400)	11467		0	0
ENSCSAG00000009288.1	ENSG00000110848	CD69	11	complement(9660147..9665831)	5685		0	0
ENSCSAG00000009281.1	ENSG00000150045	KLRF1	11	9716103..9730742	14640		0	0
ENSCSAG00000009274.1	ENSG00000110852	CLEC2B	11	complement(9740145..9749428)	9284		1.06206	1.01447	-0.0661349	0.0268007
ENSCSAG00000009265.1	ENSG00000256797	KLRF2	11	9766837..9781420	14584		0	0
ENSCSAG00000009255.1	ENSG00000188393	CLEC2A	11	complement(9790671..9813543)	22873		0	0
ENSCSAG00000009246.1	ENSG00000172322	CLEC12A	11	9849825..9855622	5798		0	0
ENSCSAG00000009231.1	ENSG00000165682	CLEC1B	11	complement(9869768..9875707)	5940		0	0
ENSCSAG00000009196.1	ENSG00000256660	CLEC12B	11	9891666..9897283	5618		0	0
ENSCSAG00000009186.1	ENSG00000197992	CLEC9A	11	9927456..9941116	13661		0	0
ENSCSAG00000009174.1	ENSG00000150048	CLEC1A	11	complement(9946837..9973509)	26673		0	0.00784678
ENSCSAG00000009147.1	ENSG00000172243	CLEC7A	11	complement(9995203..10006746)	11544		0	0
ENSCSAG00000009099.1	ENSG00000173391	OLR1	11	complement(10035272..10048223)	12952		0.089563	0.0161594	-2.47053	0.123881
ENSCSAG00000019224.1	NA	NA	11	10042282..10042638	357		97.4807	135.428	0.474333	1.88834
ENSCSAG00000009085.1	ENSG00000165685	TMEM52B	11	10055579..10065775	10197		0.587765	0.102627	-2.51783	0.260463
ENSCSAG00000009078.1	ENSG00000139112	GABARAPL1	11	10087898..10096571	8674		4.10122	5.30844	0.372235	0.151877
ENSCSAG00000009068.1	ENSG00000134539	KLRD1	11	10185352..10190711	5360		0	0
ENSCSAG00000009040.1	ENSG00000213809	KLRK1	11	complement(10207211..10222627)	15417		0	0
ENSCSAG00000008966.1	ENSG00000205810	KLRC3	11	complement(10256072..10260943)	4872		0	0
ENSCSAG00000008905.1	ENSG00000205810	KLRC3	11	complement(10271419..10276283)	4865		0.0397403	0
ENSCSAG00000008856.1	ENSG00000134545	KLRC1	11	complement(10286787..10291374)	4588		0.168559	0.0912368	-0.885563	0.0687803
ENSCSAG00000008812.1	NA	NA	11	complement(10389577..10398481)	8905		0.325665	0.611086	0.907987	0.122327
ENSCSAG00000008783.1	ENSG00000111196	MAGOHB	11	complement(10406961..10414418)	7458		1.76279	2.04863	0.216799	0.0526812
ENSCSAG00000008767.1	ENSG00000060140	STYK1	11	complement(10421410..10435820)	14411		0.107327	0.406656	1.92179	0.172137
ENSCSAG00000008744.1	ENSG00000060138	YBX3	11	complement(10500361..10522226)	21866		14.6333	15.8126	0.11182	0.0799195
ENSCSAG00000019225.1	ENSG00000121377	TAS2R7	11	complement(10621391..10622347)	957		0	0
ENSCSAG00000019226.1	ENSG00000121314	TAS2R8	11	complement(10625965..10626891)	927		0	0
ENSCSAG00000019227.1	ENSG00000121381	TAS2R9	11	complement(10629048..10629980)	933		0	0
ENSCSAG00000019228.1	ENSG00000121318	TAS2R10	11	complement(10639630..10640550)	921		0	0
ENSCSAG00000008689.1	ENSG00000111215	PRR4	11	complement(10686359..10688633)	2275		0	0
ENSCSAG00000019229.1	ENSG00000212128	TAS2R13	11	complement(10754845..10755753)	909		0	0
ENSCSAG00000019230.1	ENSG00000212127	TAS2R14	11	complement(10803151..10804107)	957		0	0
ENSCSAG00000019231.1	ENSG00000212126	TAS2R50	11	complement(10925054..10925950)	897		0	0
ENSCSAG00000019232.1	ENSG00000255837	TAS2R20	11	complement(10936104..10937030)	927		0	0
ENSCSAG00000019233.1	ENSG00000256436	TAS2R31	11	complement(11006833..11007759)	927		0	0
ENSCSAG00000008683.1	ENSG00000226761	TAS2R46	11	complement(11042398..11047785)	5388		0.0358828	0
ENSCSAG00000019234.1	ENSG00000212124	TAS2R19	11	complement(11067709..11068608)	900		0	0.465105
ENSCSAG00000019235.1	ENSG00000186136	TAS2R42	11	complement(11143053..11143994)	942		0	0
ENSCSAG00000008666.1_1	NA	NA	11	complement(11186494..11331408)	144915		0	0
ENSCSAG00000008666.1_2	NA	NA	11	complement(11186494..11331408)	144915		0	0
ENSCSAG00000008666.1_3	NA	NA	11	complement(11186509..11331408)	144900		0	0
ENSCSAG00000008666.1_4	NA	NA	11	complement(11186509..11331408)	144900		0	0
ENSCSAG00000008644.1	ENSG00000139083	ETV6	11	11567791..11811716	243926		0.891679	0.608347	-0.55163	0.0954573
ENSCSAG00000008639.1	ENSG00000121380	BCL2L14	11	11981829..12001205	19377		0	0.0108013
ENSCSAG00000008634.1	ENSG00000070018	LRP6	11	complement(12021560..12170269)	148710		1.52501	1.63823	0.103325	0.0174607
ENSCSAG00000008620.1	ENSG00000111261	MANSC1	11	complement(12232256..12246343)	14088		1.01554	2.37703	1.22691	0.345281
ENSCSAG00000008606.1	ENSG00000165714	BORCS5	11	12259495..12363108	103614		0.373186	0.307035	-0.281491	0.044727
ENSCSAG00000008601.1	ENSG00000111266	DUSP16	11	complement(12372449..12418771)	46323		1.24375	1.47294	0.243997	0.0652562
ENSCSAG00000008595.1	ENSG00000111269	CREBL2	11	12510864..12537901	27038		0.793711	0.944384	0.250759	0.0253927
ENSCSAG00000019236.1	ENSG00000183150	GPR19	11	complement(12557204..12558451)	1248		0.309834	2.01247	2.6994	0.579141
ENSCSAG00000008587.1	ENSG00000111276	CDKN1B	11	12612641..12613776	1136		41.1862	47.3498	0.201199	0.288509
ENSCSAG00000008582.1	NA	NA	11	12620843..12621168	326		1.77917	5.77814	1.6994	0.826392
ENSCSAG00000008575.1	ENSG00000178878	APOLD1	11	12690471..12691624	1154		0	0
ENSCSAG00000008569.1	ENSG00000213782	DDX47	11	12716693..12734061	17369		4.99788	6.26602	0.326234	0.149167
ENSCSAG00000019237.1	NA	NA	11	12755062..12755826	765		1.01091	1.09436	0.114437	0.0223591
ENSCSAG00000008561.1	ENSG00000013588	GPRC5A	11	12816729..12820805	4077		7.82451	7.18705	-0.122602	0.0634336
ENSCSAG00000008556.1	ENSG00000111291	GPRC5D	11	complement(12846890..12857079)	10190		0.0948659	0
ENSCSAG00000008550.1	ENSG00000013583	HEBP1	11	complement(12880666..12906758)	26093		0.77059	0.978586	0.344735	0.052619
ENSCSAG00000008543.1	ENSG00000084444	FAM234B	11	12953184..12986356	33173		0.746001	0.908534	0.284362	0.0562624
[truncated: 17,261 more rows]

## Sheet: Table S2
Supplementary Table S2. SVL in the genome of three Vero cell sublines and the reference AGM.
SVL ID*	chromosome*	start	end	Vero 0111**	Vero CCL-81**	Vero 76**	AGM**	Nearest gene (<10 kb)***	Inserted strand***	taget site start/sequence
2a	chr2	52805901	52806500	+/-	+/-	+/-	+/-		-1	chr2:52806201/TCTGTG
2b	chr2	69370401	69370700	+/-	+/-	+/-	-		-1	chr2:69370551/ACCCCCC
3a	chr3	1368301	1368900	+/-	+/-	+/-	+/-		+1	chr2:1368600:CATGA
3b	chr3	74054101	74054700	+/-	+/-	+/-	-	intron: ENSCSAG00000017533: -1	+1	chr3:74054420/GACAAG
3c	chr3	75628301	75628800	+/-	+/-	+/-	+/-		-1	chr3:75628543/AACAAGT
4a	chr4	35451501	35452100	+	+	+	-		+1	chr4:35451802/GTTCTT
4b	chr4	39879901	39880500	+/-	+/-	+/-	-		-1	chr4:39880103/AACTGGT
4c	chr4	41985701	41986300	+/-	+/-	+/-	-		-1	chr4:41985983/ACTCCCT
4d	chr4	48702701	48703300	+/-	+/-	+/-	-		+1	chr4:48702946/GTCAACTG
4e	chr4	51626601	51627200	+/-	+/-	+/-	-	intron: ENSCSAG00000016445: +1	-1	chr4:51626882/TGTAGT
6a	chr6	13285501	13286100	+/-	+/-	+/-	-	intron: ENSCSAG00000006290: -1	+1	chr6:13285785/ATATT
6b	chr6	29188801	29189500	+	+	+	-		+1	chr6:29189157/ATTCCCT
6c	chr6	37585901	37586200	+/-	+/-	+/-	+/-	intron:ENSCSAG00000003342:+1	+1	chr6:37585956/ACTACC
6d	chr6	44737401	44738000	+/-	+/-	+/-	+/-		+1	chr6:44737675/CTCAGG
6e	chr6	45919101	45919600	+/-	+/-	+/-	-	upstream:ENSCSAG00000001946:-1	-1	chr6:45919336/CATCTT
7a	chr7	4213501	4214100	+	+	+	-		-1	chr7:4213725/TAGGAG
7b	chr7	27640501	27641100	+/-	+/-	+/-	-		+1	chr7:27640768/ATCTACTGT
7c	chr7	133675301	133675900	+/-	+/-	+/-	+/-		+1	chr7:133675590/CTCCAG
8a	chr8	7088801	7089300	+/-	+/-	+/-	-		-1	chr8:7089019/AAAATAT
8b	chr8	52855801	52856400	+/-	+/-	+/-	-		1	chr8:52856092/CAATGGTGT
8c	chr8	67203301	67204000	+/-	+/-	+/-	-		-1	chr8:67203609/AAACAT
8d	chr8	98100701	98101300	+/-	+/-	+/-	-		+1	chr8:98101051/GTTATG
9a	chr9	5722001	5722500	+/-	+/-	+/-	-		+1	chr9:5722241/ACTAGGC
9b	chr9	6823701	6824400	+	+	+	+/-		-1	chr9:6824076/GTGTGG
9c	chr9	26520901	26521400	+/-	+/-	+/-	+/-		+1	NA
9d	chr9	86485001	86485700	+	+	+	-		+1	chr9:86485370/GAAAGC
9e	chr9	112431401	112432000	+	+	+	+/-	upstream:ENSCSAG00000004728:+1	+1	chr9:112431731/CTAACA
9f	chr9	112875401	112876200	+	+	+	-		-1	chr9:112875798/CATAAGT
10a	chr10	62631101	62631700	+	+	+	-		+1	chr10:6263393/GTCTGC
10b	chr10	86849001	86849700	+/-	+/-	+/-	-	intron: ENSCSAG00000010787: +1	-1	chr10:86849342/ACGGGTG
10c	chr10	101326201	101326800	+/-	+/-	+/-	-		-1	chr10:101326472/AAGGTGT
10d	chr10	115993001	115993500	+	+	+	+		-1	NA
10e	chr10	124064301	124064900	+/-	+/-	+/-	-		-1	chr10:104064642/CCTAGTG
11a	chr11	10829101	10829700	+/-	+/-	+/-	-		+1	chr11:10829356/AAACAA
11b	chr11	30047401	30047900	+/-	+/-	+/-	+/-		+1	chr11:30047662/CACCTGT
11c	chr11	33374501	33375100	+/-	+/-	+/-	-		-1	chr11:33374821/GAGTAC
11d	chr11	48564301	48564900	+/-	+/-	+/-	-	downstream:ENSCSAG00000005733:-1	+1	chr11:48564600/CAGCTG
11e	chr11	59325401	59325900	+/-	+/-	+/-	+/-		+1	chr11:59325648/ACCTAG
12a	chr12	6388901	6389500	+/-	+/-	+/-	+/-		+1	NA
13a	chr13	5331301	5331900	+	+	+	+/-		-1	chr13:5331549/AGGGCCT
13b	chr13	8346901	8347400	+	+	+	+/-		-1	chr13:8347123/CGCCAG
13c	chr13	36910001	36910500	+/-	+/-	+/-	-	intron: ENSCSAG00000016880: +1	-1	chr13:36910249/CAGGTATT
13d	chr13	41122101	41122700	+/-	+/-	+	+/-		+1	chr13:41122398/ACATATATGT
13e	chr13	88375701	88376300	+/-	+/-	+	-		-1	chr13:83375978/CAGGGATAT
14a	chr14	86805201	86805800	+/-	+/-	+/-	-		+1	chr14:86805518/ACTCTGTGT
15a	chr15	13066001	13066700	+	+	+	-		-1	chr15:13066314/GTAGAT
15b	chr15	23051901	23052600	+	+	+	+/-		?	chr15:23052207/AATATG
15c	chr15	24898101	24898700	+/-	+/-	+/-	-		-1	chr15:24898425/CATTT
15d	chr15	25395301	25395800	+/-	+/-	+/-	-		-1	chr15:25395587/TAAACT
15e	chr15	37413901	37414500	+/-	+/-	+/-	+/-		?	chr15:37414142/TGATATT
15f	chr15	84282201	84282800	+/-	+/-	+/-	-	intron: ENSCSAG00000009034: -1	+1	chr15:84282497/ACCACT
15g	chr15	84446001	84446600	+/-	+/-	+/-	-		-1	chr15:84446313/GGTTTC
16a	chr16	39735101	39735800	+/-	+/-	+/-	-		-1	chr16:39735478/ATATGAG
16b	chr16	63077201	63077900	+/-	+/-	+/-	+/-		-1	chr16:63077552/AGATCGG
16c	chr16	67562401	67563000	+/-	+/-	+/-	-		+1	chr16:67562711/CATAGG
17a	chr17	11837701	11838400	+	+	+	+/-		-1	chr16:11838052/GGAAAT
17b	chr17	42908901	42909400	+	+	+/-	-	upstream:ENSCSAG00000008083:-1	+1	NA
17c	chr17	44489901	44490500	+	+	+/-	+/-		+1	chr17:44490187/CTTGGA
17d	chr17	44567201	44567800	+	+	+	+/-		-1	chr17:44567507/ATAATCC
Ua	NW_006735543.1	1501	2200	+/-	+/-	+/-	-		-1	NW_006735543.1:1816/GGGATG
18	chr18	5488101	5488700	+/-	+/-	+/-	-		-1	chr18:5488404/GTATTTT
19	chr19	3787701	3788400	+	+	+	-		+1	chr19:3788077/GAGATG
20a	chr20	4340001	4340600	+/-	+/-	+/-	-		-1	chr20:4340234/AGCAAC
20b	chr20	28437501	28438000	+/-	+/-	+/-	-		-1	chr20:28437751/ATGGGC
20c	chr20	38479901	38480500	+	+	+	+/-		+1	chr20:38480157/GTGGTT
20d	chr20	70855801	70856300	+/-	+/-	+/-	-	intron: ENSCSAG00000001337: -1	+1	chr20:70856096/AAGCAG
21a	chr21	14757301	14758000	+/-	+/-	+/-	-		-1	chr21:14757633/CCAGGC
21b	chr21	20167101	20167600	+/-	+/-	+/-	-	intron: ENSCSAG00000015150: +1	-1	chr21:20167318/CTGGTA
21c	chr21	45681601	45682100	+/-	+/-	+/-	-		+1	chr21:45681842/CCTGGT
21d	chr21	63816001	63816600	+	+	+	+/-	intron: ENSCSAG00000012311:+1	-1	chr21:63816317/CACCCC
21e	chr21	95412401	95413100	+	+	+	-	intron: ENSCSAG00000010225: -1	+1	chr21:95412767/ATTAGGC
Ub	NW_006735577.1	5301	5800	+/-	+/-	+/-	+/-		+1	NA
22a	chr22	8192601	8193100	+	+	+	-		+1	chr22:8192853/TATGCCCC
22b	chr22	71532801	71533300	+/-	+/-	+/-	-		-1	chr22:71533011/CAGAAT
22c	chr22	85529401	85530300	+/-	+/-	+/-	-		+1	chr22:85529723/CAGGATT
22d	chr23	32271101	32271700	+/-	+/-	+/-	-		+1	chr23:32271399/ACTATG
22e	chr23	81751301	81751900	+/-	+/-	+/-	-	intron: ENSCSAG00000008295: -1	-1	chr23:81751582/TACATC
24	chr24	25066401	25066900	+/-	+/-	+/-	-		-1	chr24:25066692/CACACC
26	chr26	49209601	49210200	+/-	+/-	+/-	-	intron: ENSCSAG00000007004: -1	-1	chr26:49209911/CACAAACT
27a	chr27	21011701	21012400	+/-	+/-	+/-	-		-1	chr27:21012028/AGAATCC
27b	chr27	31246201	31246400	-	-	+/-	+/-		?	chr27:31246356/AAATAC
Xa	chrX	47012301	47012900	+/-	+/-	+/-	-		+1	chrX:47012550/ATTAGC
Xb	chrX	74372201	74372800	+	+	+	-		+1	chrX:74372441/ACCACT
Uc	NW_006735675.1	3378001	3378500	+/-	+/-	+/-	-		-1	NA
* Each SVL ID systematically corresponds to the chromosome number at which the locus exists. "U" ID represents SVL, the chromosome of which was not identified.
** presence/absence of SRV sequences (-: negative; +/-: heterozygous; +: homozygous or monozygous); AGM, C. sabaeus.
*** +1 and -1 for SVL in introns: sense direction and anti-sense direction, respectively, to gene transcription

## Sheet: Table S3
Supplementary Table S3. Genes homozygously lost in all three Vero cell lines.
Ensembl Gene ID	Ensembl Transcript ID	Human Ensembl Gene ID	Human associated gene name
ENSCSAG00000000114	ENSCSAT00000018421	ENSG00000141084	RANBP10
ENSCSAG00000000147	ENSCSAT00000018388	ENSG00000172757	CFL1
ENSCSAG00000000148	ENSCSAT00000018387
ENSCSAG00000000245	ENSCSAT00000018290	ENSG00000166794	PPIB
ENSCSAG00000000290	ENSCSAT00000018245
ENSCSAG00000000369	ENSCSAT00000018166
ENSCSAG00000000391	ENSCSAT00000018144	ENSG00000279906	AP002962.1
ENSCSAG00000000395	ENSCSAT00000018140	ENSG00000164032	H2AFZ
ENSCSAG00000000476	ENSCSAT00000018059	ENSG00000167526	RPL13
ENSCSAG00000000532	ENSCSAT00000018003	ENSG00000140988	RPS2
ENSCSAG00000000678	ENSCSAT00000017857	ENSG00000162572	SCNN1D
ENSCSAG00000000701	ENSCSAT00000017834	ENSG00000078369	GNB1
ENSCSAG00000000751	ENSCSAT00000017783
ENSCSAG00000000805	ENSCSAT00000017729	ENSG00000083444	PLOD1
ENSCSAG00000000816	ENSCSAT00000017718	ENSG00000187545	PRAMEF10
ENSCSAG00000000816	ENSCSAT00000017718	ENSG00000204479	PRAMEF17
ENSCSAG00000000849	ENSCSAT00000017684
ENSCSAG00000001207	ENSCSAT00000017326	ENSG00000117425	PTCH2
ENSCSAG00000001243	ENSCSAT00000017290
ENSCSAG00000001336	ENSCSAT00000017197	ENSG00000132849	PATJ
ENSCSAG00000001364	ENSCSAT00000017169	ENSG00000081985	IL12RB2
ENSCSAG00000001504	ENSCSAT00000017029	ENSG00000156875	MFSD14A
ENSCSAG00000001554	ENSCSAT00000016977	ENSG00000134201	GSTM5
ENSCSAG00000001597	ENSCSAT00000016934	ENSG00000171574	ZNF584
ENSCSAG00000001606	ENSCSAT00000016924
ENSCSAG00000001683	ENSCSAT00000016846	ENSG00000142409	ZNF787
ENSCSAG00000001747	ENSCSAT00000016783	ENSG00000160469	BRSK1
ENSCSAG00000001753	ENSCSAT00000016777	ENSG00000142794	NBPF3
ENSCSAG00000001867	ENSCSAT00000016661
ENSCSAG00000001880	ENSCSAT00000016650	ENSG00000239961	LILRA4
ENSCSAG00000001907	ENSCSAT00000016622	ENSG00000170909	OSCAR
ENSCSAG00000001926	ENSCSAT00000016603	ENSG00000228567	VN1R4
ENSCSAG00000002274	ENSCSAT00000000292	ENSG00000165526	RPUSD4
ENSCSAG00000002292	ENSCSAT00000000310	ENSG00000224982	TMEM233
ENSCSAG00000002575	ENSCSAT00000000592	ENSG00000149582	TMEM25
ENSCSAG00000002817	ENSCSAT00000000835	ENSG00000105538	RASIP1
ENSCSAG00000003002	ENSCSAT00000001027	ENSG00000164305	CASP3
ENSCSAG00000003122	ENSCSAT00000001146	ENSG00000104941	RSPH6A
ENSCSAG00000003138	ENSCSAT00000001167	ENSG00000131152	RP11-178L8.4
ENSCSAG00000003158	ENSCSAT00000001193	ENSG00000153789	FAM92B
ENSCSAG00000003233	ENSCSAT00000001262	ENSG00000104856	RELB
ENSCSAG00000003800	ENSCSAT00000001828	ENSG00000118369	USP35
ENSCSAG00000003886	ENSCSAT00000001915	ENSG00000266173	STRADA
ENSCSAG00000003987	ENSCSAT00000002016	ENSG00000108622	ICAM2
ENSCSAG00000004521	ENSCSAT00000002552	ENSG00000105698	USF2
ENSCSAG00000004574	ENSCSAT00000002602	ENSG00000167850	CD300C
ENSCSAG00000004961	ENSCSAT00000002989	ENSG00000179817	MRGPRX4
ENSCSAG00000005079	ENSCSAT00000003099	ENSG00000174780	SRP72
ENSCSAG00000005254	ENSCSAT00000003215	ENSG00000075275	CELSR1
ENSCSAG00000005496	ENSCSAT00000003520	ENSG00000130475	FCHO1
ENSCSAG00000005785	ENSCSAT00000003821	ENSG00000167460	TPM4
ENSCSAG00000005824	ENSCSAT00000003860	ENSG00000100403	ZC3H7B
ENSCSAG00000005833	ENSCSAT00000003852	ENSG00000109920	FNBP4
ENSCSAG00000005955	ENSCSAT00000003993
ENSCSAG00000006174	ENSCSAT00000004212
ENSCSAG00000006280	ENSCSAT00000004317	ENSG00000205045	SLFN12L
ENSCSAG00000006464	ENSCSAT00000004497
ENSCSAG00000006618	ENSCSAT00000004656	ENSG00000144535	DIS3L2
ENSCSAG00000006682	ENSCSAT00000004670	ENSG00000130958	SLC35D2
ENSCSAG00000006890	ENSCSAT00000004897	ENSG00000168434	COG7
ENSCSAG00000006996	ENSCSAT00000005036
ENSCSAG00000007169	ENSCSAT00000005213	ENSG00000198146	ZNF770
ENSCSAG00000007201	ENSCSAT00000005228	ENSG00000171848	RRM2
ENSCSAG00000007375	ENSCSAT00000005402
ENSCSAG00000007378	ENSCSAT00000005423	ENSG00000130816	DNMT1
ENSCSAG00000007471	ENSCSAT00000005512	ENSG00000182871	COL18A1
ENSCSAG00000007620	ENSCSAT00000005642
ENSCSAG00000007757	ENSCSAT00000005797	ENSG00000137261	KIAA0319
ENSCSAG00000007850	ENSCSAT00000005894
ENSCSAG00000007914	ENSCSAT00000005964	ENSG00000163032	VSNL1
ENSCSAG00000007961	ENSCSAT00000006009	ENSG00000160208	RRP1B
ENSCSAG00000008178	ENSCSAT00000006183	ENSG00000006530	AGK
ENSCSAG00000008182	ENSCSAT00000006231	ENSG00000182307	C8orf33
ENSCSAG00000008278	ENSCSAT00000006237	ENSG00000091536	MYO15A
ENSCSAG00000008413	ENSCSAT00000006467	ENSG00000188647	PTAR1
ENSCSAG00000008538	ENSCSAT00000006592	ENSG00000223510	CDRT15
ENSCSAG00000008538	ENSCSAT00000006592	ENSG00000214819	CDRT15L2
ENSCSAG00000008657	ENSCSAT00000006719	ENSG00000126453	BCL2L12
ENSCSAG00000008914	ENSCSAT00000006982
ENSCSAG00000008923	ENSCSAT00000006988	ENSG00000181085	MAPK15
ENSCSAG00000009031	ENSCSAT00000007094
ENSCSAG00000009103	ENSCSAT00000007172	ENSG00000281990	CH17-212P11.5
ENSCSAG00000009143	ENSCSAT00000007207
ENSCSAG00000009150	ENSCSAT00000007217	ENSG00000277856	AC233755.2
ENSCSAG00000009150	ENSCSAT00000007217	ENSG00000232216	IGHV3-43
ENSCSAG00000009258	ENSCSAT00000007329	ENSG00000133138	TBC1D8B
ENSCSAG00000009264	ENSCSAT00000007272	ENSG00000198074	AKR1B10
ENSCSAG00000009264	ENSCSAT00000007272	ENSG00000227471	AKR1B15
ENSCSAG00000009433	ENSCSAT00000007506	ENSG00000172890	NADSYN1
ENSCSAG00000009553	ENSCSAT00000007617	ENSG00000155816	FMN2
ENSCSAG00000009637	ENSCSAT00000007717	ENSG00000183484	GPR132
ENSCSAG00000009660	ENSCSAT00000007741
ENSCSAG00000010009	ENSCSAT00000008100
ENSCSAG00000010437	ENSCSAT00000008507	ENSG00000276043	UHRF1
ENSCSAG00000010475	ENSCSAT00000008558	ENSG00000142002	DPP9
ENSCSAG00000010787	ENSCSAT00000008878	ENSG00000003400	CASP10
ENSCSAG00000011117	ENSCSAT00000009203	ENSG00000119509	INVS
ENSCSAG00000011134	ENSCSAT00000009215
ENSCSAG00000011368	ENSCSAT00000009457	ENSG00000147140	NONO
ENSCSAG00000011644	ENSCSAT00000009613
ENSCSAG00000012101	ENSCSAT00000010179	ENSG00000203690	TCP10
ENSCSAG00000012101	ENSCSAT00000010179	ENSG00000166984	TCP10L2
ENSCSAG00000012122	ENSCSAT00000010212	ENSG00000140044	JDP2
ENSCSAG00000012231	ENSCSAT00000010311	ENSG00000162004	CCDC78
ENSCSAG00000012235	ENSCSAT00000010309	ENSG00000131061	ZNF341
ENSCSAG00000012257	ENSCSAT00000010348	ENSG00000112531	QKI
ENSCSAG00000012313	ENSCSAT00000010343
ENSCSAG00000012589	ENSCSAT00000010681	ENSG00000149600	COMMD7
ENSCSAG00000013085	ENSCSAT00000011175	ENSG00000086506	HBQ1
ENSCSAG00000013160	ENSCSAT00000011253	ENSG00000107537	PHYH
ENSCSAG00000013282	ENSCSAT00000011377	ENSG00000165609	NUDT5
ENSCSAG00000013381	ENSCSAT00000011468
ENSCSAG00000013569	ENSCSAT00000011664	ENSG00000244414	CFHR1
ENSCSAG00000013569	ENSCSAT00000011664	ENSG00000080910	CFHR2
ENSCSAG00000013569	ENSCSAT00000011664	ENSG00000276911	RP4-608O15.3
ENSCSAG00000013687	ENSCSAT00000011785	ENSG00000225362	CT62
ENSCSAG00000013738	ENSCSAT00000011838	ENSG00000211638	IGLV8-61
ENSCSAG00000013747	ENSCSAT00000011845	ENSG00000067225	PKM
ENSCSAG00000013873	ENSCSAT00000011969	ENSG00000211663	IGLV3-19
ENSCSAG00000013874	ENSCSAT00000011970	ENSG00000211667	IGLV3-12
ENSCSAG00000013874	ENSCSAT00000011970	ENSG00000211662	IGLV3-21
ENSCSAG00000013960	ENSCSAT00000012054	ENSG00000211668	IGLV2-11
ENSCSAG00000013960	ENSCSAT00000012054	ENSG00000211666	IGLV2-14
ENSCSAG00000013960	ENSCSAT00000012054	ENSG00000211664	IGLV2-18
ENSCSAG00000013960	ENSCSAT00000012054	ENSG00000211660	IGLV2-23
ENSCSAG00000013960	ENSCSAT00000012054	ENSG00000278196	IGLV2-8
ENSCSAG00000013991	ENSCSAT00000012086	ENSG00000067057	PFKP
ENSCSAG00000014529	ENSCSAT00000012617	ENSG00000070367	EXOC5
ENSCSAG00000014612	ENSCSAT00000012685	ENSG00000185261	KIAA0825
ENSCSAG00000014856	ENSCSAT00000012943
ENSCSAG00000015093	ENSCSAT00000013126	ENSG00000046651	OFD1
ENSCSAG00000015107	ENSCSAT00000013174	ENSG00000123838	C4BPA
ENSCSAG00000015150	ENSCSAT00000013244	ENSG00000233306	TRGV2
ENSCSAG00000015150	ENSCSAT00000013244	ENSG00000211698	TRGV4
ENSCSAG00000015282	ENSCSAT00000013377	ENSG00000082497	SERTAD4
ENSCSAG00000015309	ENSCSAT00000013397
ENSCSAG00000015331	ENSCSAT00000013424
ENSCSAG00000015366	ENSCSAT00000013454
ENSCSAG00000015385	ENSCSAT00000013479
ENSCSAG00000015691	ENSCSAT00000013781	ENSG00000155008	APOOL
ENSCSAG00000015817	ENSCSAT00000013899	ENSG00000183323	CCDC125
ENSCSAG00000016064	ENSCSAT00000014154	ENSG00000150768	DLAT
ENSCSAG00000016174	ENSCSAT00000014265	ENSG00000178055	PRSS42
ENSCSAG00000016189	ENSCSAT00000014279
ENSCSAG00000016242	ENSCSAT00000014339	ENSG00000172590	MRPL52
ENSCSAG00000016298	ENSCSAT00000014386	ENSG00000109667	SLC2A9
ENSCSAG00000016325	ENSCSAT00000014418
ENSCSAG00000016661	ENSCSAT00000014735	ENSG00000187609	EXD3
ENSCSAG00000016859	ENSCSAT00000014953	ENSG00000136709	WDR33
ENSCSAG00000016982	ENSCSAT00000015079	ENSG00000164816	DEFA5
ENSCSAG00000017054	ENSCSAT00000015149	ENSG00000078177	N4BP2
ENSCSAG00000017222	ENSCSAT00000015316	ENSG00000158411	MITD1
ENSCSAG00000017313	ENSCSAT00000015406
ENSCSAG00000017370	ENSCSAT00000015462	ENSG00000135317	SNX14
ENSCSAG00000017469	ENSCSAT00000015563	ENSG00000134871	COL4A2
ENSCSAG00000017629	ENSCSAT00000015723
ENSCSAG00000017685	ENSCSAT00000015780
ENSCSAG00000018077	ENSCSAT00000016158	ENSG00000274391	TPTE
ENSCSAG00000018077	ENSCSAT00000016158	ENSG00000132958	TPTE2
ENSCSAG00000018260	ENSCSAT00000016334
ENSCSAG00000018526	ENSCSAT00000018616
ENSCSAG00000018642	ENSCSAT00000018732	ENSG00000104131	EIF3J
ENSCSAG00000018669	ENSCSAT00000018759	ENSG00000069509	FUNDC1
ENSCSAG00000018707	ENSCSAT00000018797	ENSG00000139351	SYCP3
ENSCSAG00000018725	ENSCSAT00000018815	ENSG00000197938	OR5H2
ENSCSAG00000018904	ENSCSAT00000018994
ENSCSAG00000019045	ENSCSAT00000019135	ENSG00000178404	CEP295NL
ENSCSAG00000019197	ENSCSAT00000019287	ENSG00000280314	OR8K3
ENSCSAG00000019313	ENSCSAT00000019403	ENSG00000206474	OR10C1
ENSCSAG00000019386	ENSCSAT00000019476	ENSG00000177275	OR2AJ1
ENSCSAG00000019520	ENSCSAT00000019610	ENSG00000221938	OR2A14
ENSCSAG00000019620	ENSCSAT00000019710
ENSCSAG00000019744	ENSCSAT00000019834	ENSG00000063177	RPL18
ENSCSAG00000020002	ENSCSAT00000020092	ENSG00000206674	RNU6-945P
ENSCSAG00000021599	ENSCSAT00000021689
ENSCSAG00000023065	ENSCSAT00000023155
ENSCSAG00000023453	ENSCSAT00000023543	ENSG00000222909	RNU6-193P
ENSCSAG00000024690	ENSCSAT00000024780	ENSG00000241542	RN7SL369P
ENSCSAG00000024762	ENSCSAT00000024852
ENSCSAG00000024762
ENSCSAG00000025784	ENSCSAT00000025874
ENSCSAG00000025784
ENSCSAG00000027098	ENSCSAT00000027188
ENSCSAG00000027098
The genes lost by the 9-Mb deletion, which were elucidated in our previous study (Osada et al 2014: DNA Res, 21, 673-683), are excluded from the present list.

## Sheet: Table S4
Supplementary Table S4. PCR primers for the validation of SVL.
assay	SVL ID		primer sequence 5’→3’
1st PCR	3b	Forward	CATCATCCATGAGGAACCATTTAAATG
		Reverse	CCCTAGTCTCTTCTTTTAGGATTGTTT
	4e	Forward	CATTTTGAACTAATGTATGCTGAGAAA
		Reverse	GAACCAACTGAATTTTAATCAAGTCAT
	6a	Forward	AGGACTTCTTCATTTACAAAAAGTCAA
		Reverse	CAAAAGACCGTCAAGATGAATAAATAA
	10b	Forward	CCATGCTAATCATATTCTAAAACTTGC
		Reverse	CTAACTCATTGATGCTGACAGATGTT
	13c	Forward	GTAGTTTTAAGAAACCAACATTTCTGC
		Reverse	AGGAAATGACAAAACTAGCCATAATAA
	15f	Forward	TTTCTATTTGGGATAATGAGGTTACTG
		Reverse	TCTCTGCTATAAATGAACCCAAGTTAC
	20d	Forward	CTCAAATTTGTATGTGAATGCTTTTTA
		Reverse	TTTTCTGTGAAGGTTTTATTATGTGC
	21b	Forward	TTCTTATAGAGGAGGTGAAAATCTGTG
		Reverse	TGCTAGTATTCATAAAGATAAGACAATGC
	21e	Forward	GGGCCATTTATAGACATTGATACAG
		Reverse	GGAAACTATAAAGTCTGGGTAACAGC
	22e	Forward	AAGAATGACAACATGAAAGGAAAAG
		Reverse	AAAGTGGACAAGCAAAATGTAAAAG
	26	Forward	GTTTTTCCCATTATAACCACCTACC
		Reverse	TATTCATGGGCTCTACTTCTAGTGG
	27b	Forward	GGAACACCTGAAGATCTATGTGTCTA
		Reverse	ATCAAATTCCTCTCTTCACATCTTCT
2nd PCR	3b	Forward	CAAAAAGCTGGGCTAAAAGATATG
		Reverse	GGTCTGGGATTGTTGACTAGACC
	4e	Forward	ATGAAAAACTTCTACCCAGATTTCC
		Reverse	TTAAAAATACTGCCAACTCCAAAAC
	6a	Forward	ATATTTTCCCCATCCAAAGATACAC
		Reverse	GTAAAAGTGCTGACTGTTGACTGTG
	10b	Forward	CAAGCATGTAGCTGGACAACC
		Reverse	GTGAGGAACAGACTGCAAATTCTC
	13c	Forward	TTTCCTACTTGCCAGTAATAAGTCC
		Reverse	TATAGCTCGACAATCACTAGGCATC
	15f	Forward	AGTTAAAGTGGGTGCACATCTTTCT
		Reverse	GAGACCCTATATTATGCACACCTTG
	20d	Forward	TAAGCAAGATACTGAGCTTCTGATG
		Reverse	CAGAAGGAGAAGGTACACTTGAATC
	21b	Forward	GGTAACTTCCTTGTTGAGTAGAACC
		Reverse	GGGAACAACACAGAATATAATGAGG
	21e	Forward	TAAAAGGGCAATACAGATACACCTC
		Reverse	GGAAACTATAAAGTCTGGGTAACAGC
	22e	Forward	GTTACTGACAGTTCTTGCTTTAGGC
		Reverse	ATACTTTTCCTTCATTCTCCTGGTG
	26	Forward	TGGGTATAAAAGGTATGGAAAATTG
		Reverse	CTGACAGTACATGGTGTGTTCCTAC
	27b	Forward	GGACATATTGTTATAAAAGTTCATGG
		Reverse	GAAACTATACCTATGATTTTGCCATAG
Sanger sequencing	13c	Forward	TTTCCTACTTGCCAGTAATAAGTCC
		Reverse	TATAGCTCGACAATCACTAGGCATC
		Forward	CATCAGCCAGGTATTTATCCCGG
		Reverse	CTATTCATTTCCACCTCTCACCTCC
	15f	Forward	AGTTAAAGTGGGTGCACATCTTTCT
		Reverse	GAGACCCTATATTATGCACACCTTG
	22e	Forward	GTTACTGACAGTTCTTGCTTTAGGC
		Reverse	ATACTTTTCCTTCATTCTCCTGGTG
	26	Forward	TGGGTATAAAAGGTATGGAAAATTG
		Reverse	CTGACAGTACATGGTGTGTTCCTAC
		Reverse	TGTTGTGCCTGCGCTAGGAAGTAAC

## Sheet: Table S5
Supplementary Table S5. Deposit information for phylogenetic analysis of SERV and SRV.
Accession number	species	sequence ID*	start	end
GCF_000364345.1	Macaca fascicularis	MFA_chr_6.1	136840267	136848110
		MFA_chr6.2	78591046	78598882
		MFA_chr1	98380874	98388673
		MFA_NW_005093479.1	703650	711413
		MFA_chr3.1	71798751	71806513
		MFA_chr2	84059142	84066824
		MFA_NW_005093489.1	61828	69471
		MFA_chr3.2	64085706	64093208
		MFA_chr5	3618796	3626503
		MFA_chr6.3	40765421	40773146
		MFA_chr4	55800701	55808544
		MFA_chr11	105870427	105878272
		MFA_NW_005093490.1	15910	24021
GCF_000000115.2	Macaca mulatta	MMU_chrY.1	4120255	4128330
AY612638 (for Y chromosome)		MMU_chr4	32624526	32632391
		MMU_chrY.1	3535613	3543457
		MMU_chrY.1	1620754	1628595
		MMU_chrY.1	1503	9264
		MMU_chr1	415332	423057
		MMU_chrY	1202391	1209952
		MMU_chrY.7	3868630	3876475
		MMU_chrY.6	1385422	1393497
GCA_000409795.1	Chlorocebus sabaeus	CSA_chr17.1	38978972	38971122
		CSA_chr17.1	38737825	38745643
		CSA_chr8	67814496	67822310
GCF_000264685.2	Papio anubis	PAN_chr2	118854104	118845992
		PAN_chr6	30107458	30115567
		PAN_chr4	67256614	67264729
		PAN_chr3.2	78436210	78444276
		PAN_chr13	43991547	43983639
		PAN_JH685002	46315	38576
		PAN_chr3.1	94738989	94731298
		PAN_chr17	46210342	46202684
		PAN_JH686386	23018	15369
*The sequence ID represents a species name and a chromosome/scafold name

## Sheet: Table S6
Supplementary Table S6. Deposit information of SERV sequences.
Vero subline	SVL	Sequencing Technology	Accession no*	BioProject	BioSample	Experiment	Run	Sequence name
Vero 0111	3b	MiniSeq, ABI 3730	LC310755	PRJDB2865	SAMD00016802	DRX090708	DRR097212	Chlorocebus sabaeus DNA, region including intact simian endogenous retrovirus vero JCRB0111, SVL ID: 3b, Numeral ID: 4
Vero 0111	4e	MiniSeq, ABI 3730	LC310756	PRJDB2865	SAMD00016802	DRX090709	DRR097213	Chlorocebus sabaeus DNA, region including intact simian endogenous retrovirus vero JCRB0111, SVL ID: 4e, Numeral ID: 10
Vero 0111	6a	MiniSeq, ABI 3730	LC310757	PRJDB2865	SAMD00016802	DRX090710	DRR097214	Chlorocebus sabaeus DNA, region including truncated simian endogenous retrovirus vero JCRB0111, SVL ID: 6a, Numeral ID: 11
Vero 0111	10b	MiniSeq, ABI 3730	LC310758	PRJDB2865	SAMD00016802	DRX090711	DRR097215	Chlorocebus sabaeus DNA, region including truncated simian endogenous retrovirus vero JCRB0111, SVL ID: 10b, Numeral ID: 30
Vero 0111	13c	ABI 3730	LC310759	PRJDB2865	SAMD00016802			Chlorocebus sabaeus DNA, region including truncated simian endogenous retrovirus vero JCRB0111, SVL ID: 13c, Numeral ID: 42
Vero 0111	15f	ABI 3730	LC310760	PRJDB2865	SAMD00016802			Chlorocebus sabaeus DNA, region including truncated simian endogenous retrovirus vero JCRB0111, SVL ID: 15f, Numeral ID: 51
Vero 0111	20d	MiniSeq, ABI 3730	LC310761	PRJDB2865	SAMD00016802	DRX090712	DRR097216	Chlorocebus sabaeus DNA, region including truncated simian endogenous retrovirus vero JCRB0111, SVL ID: 20d, Numeral ID: 66
Vero 0111	21b	MiniSeq, ABI 3730	LC310762	PRJDB2865	SAMD00016802	DRX090713	DRR097217	Chlorocebus sabaeus DNA, region including truncated simian endogenous retrovirus vero JCRB0111, SVL ID: 21b, Numeral ID: 68
Vero 0111	21e	MiniSeq, ABI 3730	LC310763	PRJDB2865	SAMD00016802	DRX090714	DRR097218	Chlorocebus sabaeus DNA, region including truncated simian endogenous retrovirus vero JCRB0111, SVL ID: 21e, Numeral ID: 71
Vero 0111	22e	ABI 3730	LC310764	PRJDB2865	SAMD00016802			Chlorocebus sabaeus DNA, region including truncated simian endogenous retrovirus vero JCRB0111, SVL ID: 22e, Numeral ID: 77
Vero 0111	26	ABI 3730	LC310765	PRJDB2865	SAMD00016802			Chlorocebus sabaeus DNA, region including truncated simian endogenous retrovirus vero JCRB0111, SVL ID: 26, Numeral ID: 79
Vero CCL-81	3b	MiniSeq, ABI 3730	LC310766	PRJDB2865	SAMD00080485	DRX090715	DRR097219	Chlorocebus sabaeus DNA, region including intact simian endogenous retrovirus vero CCL-81, SVL ID: 3b, Numeral ID: 4
Vero CCL-81	4e	MiniSeq, ABI 3730	LC310767	PRJDB2865	SAMD00080485	DRX090716	DRR097220	Chlorocebus sabaeus DNA, region including intact simian endogenous retrovirus vero CCL-81, SVL ID: 4e, Numeral ID: 10
Vero CCL-81	6a	MiniSeq, ABI 3730	LC310768	PRJDB2865	SAMD00080485	DRX090717	DRR097221	Chlorocebus sabaeus DNA, region including truncated simian endogenous retrovirus vero CCL-81, SVL ID: 6a, Numeral ID: 11
Vero CCL-81	10b	MiniSeq, ABI 3730	LC310769	PRJDB2865	SAMD00080485	DRX090718	DRR097222	Chlorocebus sabaeus DNA, region including truncated simian endogenous retrovirus vero CCL-81, SVL ID: 10b, Numeral ID: 30
Vero CCL-81	13c	ABI 3730	LC310770	PRJDB2865	SAMD00080485			Chlorocebus sabaeus DNA, region including truncated simian endogenous retrovirus vero CCL-81, SVL ID: 13c, Numeral ID: 42
Vero CCL-81	15f	ABI 3730	LC310771	PRJDB2865	SAMD00080485			Chlorocebus sabaeus DNA, region including truncated simian endogenous retrovirus vero CCL-81, SVL ID: 15f, Numeral ID: 51
Vero CCL-81	20d	MiniSeq, ABI 3730	LC310772	PRJDB2865	SAMD00080485	DRX090719	DRR097223	Chlorocebus sabaeus DNA, region including truncated simian endogenous retrovirus vero CCL-81, SVL ID: 20d, Numeral ID: 66
Vero CCL-81	21b	MiniSeq, ABI 3730	LC310773	PRJDB2865	SAMD00080485	DRX090720	DRR097224	Chlorocebus sabaeus DNA, region including truncated simian endogenous retrovirus vero CCL-81, SVL ID: 21b, Numeral ID: 68
Vero CCL-81	21e	MiniSeq, ABI 3730	LC310774	PRJDB2865	SAMD00080485	DRX090721	DRR097225	Chlorocebus sabaeus DNA, region including truncated simian endogenous retrovirus vero CCL-81, SVL ID: 21e, Numeral ID: 71
Vero CCL-81	22e	ABI 3730	LC310775	PRJDB2865	SAMD00080485			Chlorocebus sabaeus DNA, region including truncated simian endogenous retrovirus vero CCL-81, SVL ID: 22e, Numeral ID: 77
Vero CCL-81	26	ABI 3730	LC310776	PRJDB2865	SAMD00080485			Chlorocebus sabaeus DNA, region including truncated simian endogenous retrovirus vero CCL-81, SVL ID: 26, Numeral ID: 79
Vero 76	3b	MiniSeq, ABI 3730	LC310777	PRJDB2865	SAMD00080486	DRX090722	DRR097226	Chlorocebus sabaeus DNA, region including intact simian endogenous retrovirus vero 76, SVL ID: 3b, Numeral ID: 4
Vero 76	4e	MiniSeq, ABI 3730	LC310778	PRJDB2865	SAMD00080486	DRX090723	DRR097227	Chlorocebus sabaeus DNA, region including intact simian endogenous retrovirus vero 76, SVL ID: 4e, Numeral ID: 10
Vero 76	6a	MiniSeq, ABI 3730	LC310779	PRJDB2865	SAMD00080486	DRX090724	DRR097228	Chlorocebus sabaeus DNA, region including truncated simian endogenous retrovirus vero 76, SVL ID: 6a, Numeral ID: 11
Vero 76	10b	MiniSeq, ABI 3730	LC310780	PRJDB2865	SAMD00080486	DRX090725	DRR097229	Chlorocebus sabaeus DNA, region including truncated simian endogenous retrovirus vero 76, SVL ID: 10b, Numeral ID: 30
Vero 76	13c	ABI 3730	LC310781	PRJDB2865	SAMD00080486			Chlorocebus sabaeus DNA, region including truncated simian endogenous retrovirus vero 76, SVL ID: 13c, Numeral ID: 42
Vero 76	15f	ABI 3730	LC310782	PRJDB2865	SAMD00080486			Chlorocebus sabaeus DNA, region including truncated simian endogenous retrovirus vero 76, SVL ID: 15f, Numeral ID: 51
Vero 76	20d	MiniSeq, ABI 3730	LC310783	PRJDB2865	SAMD00080486	DRX090726	DRR097230	Chlorocebus sabaeus DNA, region including truncated simian endogenous retrovirus vero 76, SVL ID: 20d, Numeral ID: 66
Vero 76	21b	MiniSeq, ABI 3730	LC310784	PRJDB2865	SAMD00080486	DRX090727	DRR097231	Chlorocebus sabaeus DNA, region including truncated simian endogenous retrovirus vero 76, SVL ID: 21b, Numeral ID: 68
Vero 76	21e	MiniSeq, ABI 3730	LC310785	PRJDB2865	SAMD00080486	DRX090728	DRR097232	Chlorocebus sabaeus DNA, region including truncated simian endogenous retrovirus vero 76, SVL ID: 21e, Numeral ID: 71
Vero 76	22e	ABI 3730	LC310786	PRJDB2865	SAMD00080486			Chlorocebus sabaeus DNA, region including truncated simian endogenous retrovirus vero 76, SVL ID: 22e, Numeral ID: 77
Vero 76	26	ABI 3730	LC310787	PRJDB2865	SAMD00080486			Chlorocebus sabaeus DNA, region including truncated simian endogenous retrovirus vero 76, SVL ID: 26, Numeral ID: 79
Vero 76	27b	MiniSeq, ABI 3730	LC310788	PRJDB2865	SAMD00080486	DRX090729	DRR097233	Chlorocebus sabaeus DNA, region including truncated simian endogenous retrovirus vero 76, SVL ID: 27b, Numeral ID: 81
*DDBJ/EMBL/GenBank accesssion number
